# Supplementary material for: Power Analysis and Effect Size in Mixed Effects Models: A Tutorial
Source: J Cogn. 2018 Jan 12;1(1):9. doi: 10.5334/joc.10 (PMC6646942; doi:10.5334/joc.10)
Supplement: Adelman with three levels. — Another Excel file containing the observations of Adelman et al. (2014) with three levels of priming: high, medium, low. [file joc-1-1-10-s2.xlsx]

## Sheet: Sheet1
participant	item	prime	RT	correct
1	infect	hi	492	1
1	blouse	med	537.91	1
1	detach	med	NA	0
1	relish	hi	624.21	1
1	invade	lo	574.15	1
1	hockey	med	522.97	1
1	jargon	lo	649.76	1
1	resign	med	517.68	1
1	police	hi	NA	1
1	girdle	med	555.88	1
1	liquor	med	576.06	1
1	weapon	med	489.42	1
1	column	lo	744.31	1
1	carbon	lo	534.01	1
1	trophy	med	545.49	1
1	comply	med	532.97	1
1	shiver	med	NA	1
1	trance	hi	NA	0
1	depict	hi	554.68	1
1	expand	lo	683.27	1
1	studio	lo	649.08	1
1	flimsy	hi	770.01	1
1	behold	hi	543.34	1
1	invert	hi	532.75	1
1	search	lo	538.46	1
1	cervix	lo	643.69	1
1	orient	med	714.16	1
1	placid	lo	574.72	1
1	quiver	med	568.85	1
1	family	lo	563.56	1
1	splint	hi	617.35	1
1	portal	lo	654.78	1
1	zombie	lo	573.88	1
1	bridge	lo	500.24	1
1	string	hi	NA	1
1	inhale	med	586.29	1
1	hornet	lo	572.13	1
1	vortex	med	494.58	1
1	lizard	lo	672.24	1
1	bundle	lo	507.27	1
1	anchor	lo	577.59	1
1	credit	lo	512.32	1
1	bucket	med	645.13	1
1	depart	hi	613.72	1
1	admire	hi	517.36	1
1	bronze	hi	NA	1
1	period	hi	478.32	1
1	linger	hi	548.64	1
1	comedy	hi	NA	1
1	slight	med	NA	1
1	triple	hi	606.21	1
1	lounge	med	503.1	1
1	squeak	lo	457.38	1
1	induce	lo	584.52	1
1	tundra	hi	NA	0
1	nutmeg	med	734.81	1
1	quench	hi	563.66	1
1	morsel	med	807.64	1
1	travel	med	481.85	1
1	client	hi	727.96	1
1	cortex	med	471.84	1
1	random	med	601.81	1
1	smudge	lo	703.79	1
1	silver	med	709.55	1
1	number	med	549.62	1
1	hunger	hi	NA	0
1	advent	hi	636.24	1
1	almost	med	507.17	1
1	flaunt	med	NA	0
1	garlic	med	554.12	1
1	censor	med	649.17	1
1	orgasm	med	569.14	1
1	insert	med	500.38	1
1	branch	med	522.77	1
1	stroke	hi	513.82	1
1	seldom	lo	495.68	1
1	switch	lo	587.41	1
1	cavern	hi	NA	0
1	tongue	lo	518.91	1
1	lumber	med	551.96	1
1	aspect	lo	591.68	1
1	nickel	lo	754.51	1
1	mutiny	hi	840.11	1
1	ignore	hi	506.34	1
1	wander	hi	NA	0
1	septic	hi	815.92	1
1	strive	hi	546.5	1
1	region	lo	848.58	1
1	wonder	med	552.73	1
1	wreath	lo	NA	0
1	clumsy	med	532.8	1
1	stupid	hi	548.89	1
1	deport	med	615.37	1
1	senior	hi	513.98	1
1	shield	hi	524.56	1
1	convey	lo	511.15	1
1	plaque	lo	549.99	1
1	streak	med	588.02	1
1	petrol	med	679.33	1
1	mystic	hi	628.78	1
1	shower	lo	468.72	1
1	invest	med	868.31	1
1	cradle	lo	792.19	1
1	permit	hi	516.51	1
1	racket	hi	464.27	1
1	asylum	hi	617.7	1
1	parcel	med	536.97	1
1	violet	med	702.56	1
1	fiance	lo	539.38	1
1	pistol	med	520.58	1
1	sermon	hi	NA	0
1	bishop	hi	459.56	1
1	symbol	lo	540.79	1
1	stigma	lo	575.71	1
1	sprout	hi	730.51	1
1	quaint	hi	634.54	1
1	intake	lo	610.37	1
1	strong	med	NA	1
1	oracle	lo	532.83	1
1	squint	lo	503.87	1
1	stance	med	556.46	1
1	scribe	med	646.27	1
1	devour	lo	NA	0
1	direct	med	669.42	1
1	tropic	lo	501.04	1
1	stream	lo	528.97	1
1	patrol	lo	492.37	1
1	revolt	lo	610.46	1
1	sphinx	hi	624.14	1
1	gospel	lo	594.19	1
1	policy	med	497.92	1
1	wicker	lo	580.85	1
1	import	hi	548.14	1
1	antics	med	530.24	1
1	squirm	lo	541.73	1
1	shroud	med	529.28	1
1	ascend	med	NA	0
1	dainty	hi	711.62	1
1	abrupt	hi	591.33	1
1	fright	hi	541.04	1
1	hybrid	hi	838.8	1
1	starve	hi	749.18	1
1	digest	med	453.9	1
1	inform	hi	NA	1
1	pirate	med	604.66	1
1	stable	med	519.38	1
1	slogan	lo	620.79	1
1	simple	lo	500.65	1
1	mother	lo	523.04	1
1	knight	lo	471.72	1
1	employ	med	546.8	1
1	rabies	lo	NA	0
1	nimble	hi	NA	0
1	cinema	med	643.62	1
1	charge	med	548.29	1
1	psyche	lo	617.31	1
1	spring	lo	474.08	1
1	bounty	hi	794.73	1
1	thread	med	685.09	1
1	strike	hi	598.16	1
1	squeal	med	677.67	1
1	polite	med	547.78	1
1	hurdle	lo	720.32	1
1	clergy	lo	759.2	1
1	rodent	lo	645.5	1
1	mascot	lo	684.94	1
1	snatch	med	530.21	1
1	winter	hi	468.45	1
1	reckon	lo	630.82	1
1	enigma	lo	926.96	1
1	wrench	med	520.43	1
1	fresco	hi	NA	0
1	praise	med	533.23	1
1	throne	med	NA	0
1	strand	hi	493.54	1
1	mirage	med	683.9	1
1	sludge	med	547.17	1
1	plague	med	526.11	1
1	kosher	lo	NA	0
1	matrix	lo	510.51	1
1	mosque	lo	536.73	1
1	social	hi	456.17	1
1	sleigh	med	561.42	1
1	morbid	med	474.1	1
1	breast	lo	541.09	1
1	guitar	med	464.68	1
1	source	lo	NA	0
1	plenty	lo	610.81	1
1	zodiac	lo	551.57	1
1	measly	hi	NA	0
1	answer	hi	501.24	1
1	result	med	NA	1
1	candle	med	456.05	1
1	backup	med	777.12	1
1	wicked	med	477.63	1
1	rustic	med	640.73	1
1	utopia	med	NA	0
1	behalf	lo	578.09	1
1	parish	lo	834.45	1
1	master	lo	521.19	1
1	stench	med	591.99	1
1	ponder	med	506.45	1
1	square	med	469.84	1
1	cruise	hi	471.08	1
1	trench	lo	678.95	1
1	nature	med	566.63	1
1	kidney	med	491.03	1
1	syntax	lo	697.11	1
1	vector	hi	626.7	1
1	climax	med	488.27	1
1	chrome	lo	549.81	1
1	coarse	med	751.64	1
1	couple	hi	492.12	1
1	belong	hi	498.65	1
1	squirt	hi	531.65	1
1	hungry	med	539.23	1
1	halter	med	669.76	1
1	pastor	hi	533.12	1
1	burden	med	572.6	1
1	sprawl	med	611.26	1
1	beacon	lo	669.21	1
1	jumble	lo	640.29	1
1	subtle	med	636.63	1
1	bustle	med	NA	0
1	fondle	hi	551.1	1
1	ransom	lo	816.49	1
1	flinch	med	614.23	1
1	canopy	lo	816.07	1
1	cringe	hi	535.12	1
1	export	hi	542.84	1
1	garden	hi	468.32	1
1	prince	lo	486.97	1
1	musket	hi	478.2	1
1	marvel	med	550.85	1
1	phrase	hi	468.5	1
1	dragon	med	480.31	1
1	wealth	med	547.55	1
1	sponge	hi	608.76	1
1	domain	hi	574.98	1
1	presto	med	636.75	1
1	buckle	med	639.44	1
1	butler	hi	542.43	1
1	mildew	med	454.22	1
1	amount	lo	595.13	1
1	starch	lo	516.89	1
1	market	lo	526.5	1
1	danger	med	562.48	1
1	exodus	hi	NA	0
1	frolic	med	647.59	1
1	faucet	lo	762.38	1
1	friend	hi	NA	1
1	insect	lo	527.98	1
1	ramble	med	634.7	1
1	escort	hi	614.43	1
1	flight	lo	525.17	1
1	object	lo	533.57	1
1	preach	hi	745.1	1
1	bright	lo	548.47	1
1	fiesta	hi	584.29	1
1	genial	med	NA	0
1	reason	med	500.64	1
1	basket	med	472.31	1
1	diaper	hi	693.44	1
1	glance	lo	672.93	1
1	solemn	lo	732.36	1
1	junior	hi	471.23	1
1	breath	med	NA	1
1	turkey	hi	NA	1
1	banter	hi	545.83	1
1	thrive	med	527.93	1
1	oyster	hi	616.82	1
1	inject	med	463.82	1
1	morgue	lo	703.91	1
1	embryo	hi	524.87	1
1	exotic	med	587.14	1
1	jungle	med	458.72	1
1	insult	lo	546.79	1
1	course	med	470.89	1
1	abduct	hi	NA	0
1	change	hi	494.86	1
1	picket	hi	NA	0
1	robust	hi	530.59	1
1	patron	lo	571.52	1
1	tumble	lo	662.69	1
1	chapel	hi	568.03	1
1	hinder	hi	617.38	1
1	abound	hi	NA	0
1	ascent	med	597.7	1
1	filter	med	782.68	1
1	victor	med	532.82	1
1	fumble	hi	649.93	1
1	equity	hi	622.75	1
1	enough	lo	541.21	1
1	sturdy	hi	531.21	1
1	sickle	med	506.56	1
1	voyage	lo	625.64	1
1	silent	lo	633.54	1
1	author	med	707.98	1
1	novice	hi	687.4	1
1	slouch	hi	840.54	1
1	single	lo	532.16	1
1	vanish	lo	612.98	1
1	mortal	hi	486.85	1
1	locate	hi	574.75	1
1	squire	lo	484.84	1
1	almond	lo	555.9	1
1	swivel	med	543.86	1
1	finger	med	566.66	1
1	orange	hi	475.44	1
1	bruise	med	531.53	1
1	breach	med	524.46	1
1	monkey	hi	467.67	1
1	socket	med	772.31	1
1	foster	lo	790.44	1
1	famine	med	596.57	1
1	goblin	lo	612.6	1
1	retina	med	610	1
1	bunker	hi	562.32	1
1	vulgar	lo	590.74	1
1	spruce	med	507.91	1
1	detail	lo	644.57	1
1	strain	med	591.01	1
1	bleach	hi	544.31	1
1	citrus	lo	693.17	1
1	clause	lo	NA	0
1	muster	hi	628.71	1
1	mosaic	med	556.68	1
1	dismay	lo	762.42	1
1	jockey	med	596.96	1
1	ethnic	hi	771.21	1
1	forest	med	523.7	1
1	hustle	lo	770.48	1
1	strife	lo	737.83	1
1	survey	med	549.09	1
1	dilute	med	658.15	1
1	fringe	hi	797.96	1
1	factor	med	550.3	1
1	sleazy	hi	684.1	1
1	fluent	med	552.26	1
1	sprint	hi	485.53	1
1	bushel	lo	NA	0
1	falcon	med	572.96	1
1	trifle	med	826.47	1
1	plunge	lo	558.32	1
1	adjust	lo	517.96	1
1	bounce	hi	NA	1
1	casket	hi	569.83	1
1	deploy	med	602.54	1
1	oblige	med	669.18	1
1	detain	lo	580.39	1
1	spider	hi	509.59	1
1	launch	hi	531.01	1
1	duplex	lo	676.21	1
1	limber	hi	541.51	1
1	turnip	hi	454.44	1
1	pencil	hi	522.91	1
1	obtain	lo	497.27	1
1	debris	lo	NA	0
1	albino	med	585.23	1
1	verify	hi	571.83	1
1	wright	med	NA	1
1	volume	lo	482.71	1
1	scream	hi	NA	1
1	autism	lo	500.53	1
1	phobia	lo	478.97	1
1	absurd	med	584.46	1
1	tailor	lo	619.13	1
1	genius	lo	688.8	1
1	wretch	hi	543.99	1
1	grumpy	med	NA	1
1	casino	hi	482.09	1
1	invoke	med	NA	0
1	walnut	lo	676.92	1
1	humble	med	596.91	1
1	mister	lo	550.81	1
1	pelvis	hi	497.04	1
1	income	med	599.51	1
1	rectum	lo	614.67	1
1	custom	hi	539.82	1
1	melody	med	NA	0
1	dynamo	med	479.07	1
1	flower	lo	646.08	1
1	chorus	med	669.68	1
1	impose	hi	506.19	1
1	ambush	lo	511.98	1
1	public	hi	NA	1
1	staple	med	546.05	1
1	queasy	hi	530.76	1
1	pastry	med	495.47	1
1	rocket	med	NA	1
1	broach	lo	467.27	1
1	parody	med	625.58	1
1	island	med	645.2	1
1	jingle	hi	NA	1
1	orphan	lo	487.51	1
1	castle	hi	536.96	1
1	powder	lo	666.61	1
1	fetish	lo	NA	0
1	radius	hi	678.85	1
1	theory	hi	699.27	1
1	frenzy	lo	559.09	1
1	frugal	lo	NA	0
1	absent	hi	623.1	1
1	sliver	med	491.99	1
1	bother	lo	548.64	1
1	hermit	lo	603.4	1
1	design	lo	568.09	1
1	govern	hi	684.79	1
1	poster	hi	565.65	1
1	fabric	hi	512.51	1
1	tuxedo	hi	572.54	1
1	orchid	med	469.6	1
1	shrine	hi	603.65	1
1	drench	hi	552.39	1
1	advise	med	662.46	1
1	sketch	lo	586.82	1
1	pounce	med	505.27	1
1	opaque	lo	560.87	1
1	shrink	hi	NA	1
1	lament	hi	638.63	1
2	ambush	lo	478.8	1
2	custom	hi	421.2	1
2	rabies	lo	588.13	1
2	butler	hi	429.04	1
2	credit	lo	449	1
2	flimsy	hi	510.71	1
2	picket	hi	458.56	1
2	tongue	lo	484.12	1
2	bruise	med	500.26	1
2	trench	lo	503.12	1
2	socket	med	429.8	1
2	glance	lo	631.63	1
2	pistol	med	NA	0
2	shiver	med	438.54	1
2	hungry	med	NA	1
2	beacon	lo	NA	0
2	casino	hi	439.73	1
2	streak	med	462.43	1
2	design	lo	484.98	1
2	squirm	lo	618.78	1
2	parcel	med	441.37	1
2	relish	hi	487.83	1
2	strike	hi	470.26	1
2	squirt	hi	470.35	1
2	melody	med	449.53	1
2	goblin	lo	685.07	1
2	detail	lo	508.7	1
2	insect	lo	467.21	1
2	period	hi	477.79	1
2	victor	med	552.56	1
2	hinder	hi	952.64	1
2	candle	med	495.24	1
2	fluent	med	573.78	1
2	autism	lo	500.52	1
2	hybrid	hi	657.84	1
2	social	hi	457.8	1
2	cinema	med	440.72	1
2	rustic	med	545.88	1
2	solemn	lo	689.76	1
2	hurdle	lo	610.64	1
2	matrix	lo	632.69	1
2	asylum	hi	NA	0
2	sprint	hi	446.07	1
2	lounge	med	531.21	1
2	presto	med	551.48	1
2	sketch	lo	551.16	1
2	import	hi	555.72	1
2	frenzy	lo	1089.1	1
2	column	lo	495.62	1
2	morsel	med	NA	0
2	tundra	hi	NA	0
2	invade	lo	556.64	1
2	radius	hi	514.33	1
2	scribe	med	692.07	1
2	muster	hi	NA	0
2	police	hi	512.47	1
2	revolt	lo	566.03	1
2	broach	lo	706.26	1
2	hustle	lo	503.04	1
2	sturdy	hi	602.58	1
2	breach	med	495.56	1
2	locate	hi	494.51	1
2	absurd	med	700.49	1
2	silver	med	651.48	1
2	sphinx	hi	495.39	1
2	stroke	hi	436.82	1
2	slouch	hi	536.35	1
2	oracle	lo	739.65	1
2	hermit	lo	564.01	1
2	amount	lo	562.63	1
2	splint	hi	598.36	1
2	detain	lo	668.1	1
2	survey	med	473.46	1
2	flight	lo	560.41	1
2	fumble	hi	891.06	1
2	quench	hi	522.87	1
2	detach	med	594.88	1
2	cringe	hi	423.42	1
2	bounty	hi	467.7	1
2	bridge	lo	494.17	1
2	jungle	med	439.41	1
2	mister	lo	540.25	1
2	region	lo	527.75	1
2	buckle	med	614.1	1
2	resign	med	446.46	1
2	wicker	lo	NA	0
2	rodent	lo	643.35	1
2	dismay	lo	471.63	1
2	mascot	lo	501.92	1
2	tropic	lo	685.45	1
2	lament	hi	NA	0
2	infect	hi	673.19	1
2	squeal	med	557.05	1
2	escort	hi	548.92	1
2	patrol	lo	610.68	1
2	petrol	med	541.14	1
2	stigma	lo	620.01	1
2	turnip	hi	522.61	1
2	almost	med	NA	1
2	squire	lo	NA	0
2	hockey	med	598.07	1
2	sprawl	med	475.49	1
2	smudge	lo	554.34	1
2	ascent	med	676.09	1
2	plunge	lo	589.25	1
2	fondle	hi	674.69	1
2	pounce	med	458.87	1
2	nickel	lo	559.55	1
2	change	hi	449.73	1
2	abrupt	hi	697.06	1
2	zombie	lo	504.74	1
2	mildew	med	NA	0
2	frolic	med	NA	0
2	faucet	lo	970.14	1
2	deport	med	627.89	1
2	author	med	508.01	1
2	bundle	lo	546.02	1
2	wretch	hi	485.16	1
2	adjust	lo	432.43	1
2	policy	med	438.55	1
2	mirage	med	NA	0
2	comply	med	610.43	1
2	pastor	hi	563.87	1
2	client	hi	481.44	1
2	portal	lo	484.38	1
2	pirate	med	831.78	1
2	swivel	med	824.18	1
2	fright	hi	444.6	1
2	square	med	689.98	1
2	depict	hi	769.07	1
2	cradle	lo	668.52	1
2	humble	med	497.69	1
2	kidney	med	487.71	1
2	walnut	lo	591.9	1
2	mother	lo	478.14	1
2	fringe	hi	484.34	1
2	mystic	hi	662.49	1
2	forest	med	493.42	1
2	ponder	med	511.18	1
2	filter	med	501.26	1
2	slight	med	587.86	1
2	flaunt	med	590.64	1
2	triple	hi	755.74	1
2	bronze	hi	522.89	1
2	tuxedo	hi	644.82	1
2	diaper	hi	NA	0
2	behold	hi	540.27	1
2	admire	hi	493.21	1
2	public	hi	488.59	1
2	slogan	lo	631.95	1
2	devour	lo	869.5	1
2	chorus	med	525.22	1
2	utopia	med	895.03	1
2	spruce	med	647.84	1
2	coarse	med	765.22	1
2	vortex	med	545.07	1
2	phrase	hi	529.53	1
2	jingle	hi	NA	0
2	genial	med	688.63	1
2	invoke	med	667.91	1
2	reason	med	542.01	1
2	course	med	567.16	1
2	grumpy	med	494.36	1
2	rocket	med	561.26	1
2	couple	hi	420.49	1
2	senior	hi	838.89	1
2	wrench	med	511.96	1
2	casket	hi	692.88	1
2	strive	hi	640.05	1
2	intake	lo	607.81	1
2	cruise	hi	528.28	1
2	bright	lo	502.65	1
2	enough	lo	607.9	1
2	orange	hi	558.5	1
2	orient	med	685.88	1
2	orgasm	med	478.83	1
2	trophy	med	473.96	1
2	factor	med	691.83	1
2	orphan	lo	500.89	1
2	stupid	hi	NA	1
2	basket	med	446.75	1
2	quaint	hi	566.07	1
2	fresco	hi	NA	0
2	throne	med	532.65	1
2	syntax	lo	NA	0
2	source	lo	498.33	1
2	pelvis	hi	496.55	1
2	wright	med	NA	1
2	depart	hi	493.41	1
2	monkey	hi	426.93	1
2	strand	hi	485.79	1
2	wreath	lo	752.4	1
2	friend	hi	535.67	1
2	mosque	lo	529.57	1
2	inject	med	NA	1
2	powder	lo	451.79	1
2	guitar	med	417.79	1
2	spring	lo	447.43	1
2	halter	med	NA	0
2	inhale	med	515.34	1
2	garden	hi	NA	1
2	branch	med	433.75	1
2	linger	hi	558.03	1
2	invert	hi	540.77	1
2	aspect	lo	524.91	1
2	expand	lo	474.86	1
2	shrine	hi	477.8	1
2	plaque	lo	534.46	1
2	invest	med	502.97	1
2	chapel	hi	518.52	1
2	advent	hi	700.43	1
2	castle	hi	481.2	1
2	spider	hi	457.19	1
2	enigma	lo	635.43	1
2	placid	lo	718.68	1
2	bishop	hi	578.85	1
2	wealth	med	648.68	1
2	direct	med	558.74	1
2	ascend	med	799.54	1
2	kosher	lo	NA	0
2	jumble	lo	474.08	1
2	insult	lo	441.95	1
2	volume	lo	425.61	1
2	weapon	med	475.1	1
2	convey	lo	NA	0
2	scream	hi	456.18	1
2	sickle	med	446.6	1
2	tailor	lo	666.44	1
2	thrive	med	474.95	1
2	sponge	hi	452.5	1
2	reckon	lo	630.41	1
2	behalf	lo	506.62	1
2	verify	hi	NA	1
2	queasy	hi	591.35	1
2	digest	med	532.05	1
2	object	lo	522.05	1
2	novice	hi	NA	0
2	number	med	518.18	1
2	shield	hi	496.02	1
2	winter	hi	498.88	1
2	exotic	med	746.86	1
2	debris	lo	803.16	1
2	obtain	lo	505.96	1
2	junior	hi	543.97	1
2	psyche	lo	NA	0
2	orchid	med	554.79	1
2	garlic	med	456.81	1
2	tumble	lo	692.81	1
2	theory	hi	625.99	1
2	prince	lo	481.7	1
2	studio	lo	NA	1
2	backup	med	446.99	1
2	violet	med	438.38	1
2	rectum	lo	649.58	1
2	abduct	hi	574.43	1
2	voyage	lo	576.58	1
2	ramble	med	955.99	1
2	sermon	hi	635.3	1
2	employ	med	729.63	1
2	trance	hi	771.25	1
2	dragon	med	657.54	1
2	dainty	hi	NA	0
2	limber	hi	529.52	1
2	jockey	med	649.4	1
2	shrink	hi	483.54	1
2	export	hi	643.71	1
2	island	med	443.16	1
2	silent	lo	661.36	1
2	dynamo	med	935.92	1
2	oblige	med	535.97	1
2	induce	lo	544.51	1
2	pencil	hi	495.36	1
2	chrome	lo	798.23	1
2	seldom	lo	NA	0
2	retina	med	535.21	1
2	mutiny	hi	NA	0
2	lizard	lo	601.56	1
2	musket	hi	NA	0
2	starve	hi	583.96	1
2	flower	lo	556.13	1
2	bleach	hi	502.1	1
2	banter	hi	535.53	1
2	bushel	lo	NA	0
2	strife	lo	1047.26	1
2	bunker	hi	NA	0
2	govern	hi	NA	0
2	master	lo	502.92	1
2	nimble	hi	462.81	1
2	stream	lo	NA	1
2	bounce	hi	NA	1
2	opaque	lo	570.76	1
2	hunger	hi	480.02	1
2	sludge	med	487.84	1
2	plague	med	450.19	1
2	launch	hi	417.16	1
2	burden	med	1055.55	1
2	flinch	med	639.94	1
2	foster	lo	482.95	1
2	ignore	hi	NA	1
2	wander	hi	580.56	1
2	belong	hi	541.99	1
2	robust	hi	581.4	1
2	carbon	lo	631.7	1
2	stance	med	NA	0
2	vanish	lo	543.87	1
2	marvel	med	538.67	1
2	comedy	hi	440.19	1
2	morbid	med	756.86	1
2	squint	lo	452.81	1
2	stench	med	654.45	1
2	staple	med	517.24	1
2	phobia	lo	456.07	1
2	stable	med	447.45	1
2	gospel	lo	591.18	1
2	strong	med	656.76	1
2	danger	med	577.07	1
2	praise	med	466.89	1
2	liquor	med	429.87	1
2	mortal	hi	526.37	1
2	string	hi	623.8	1
2	impose	hi	662.62	1
2	citrus	lo	819.93	1
2	poster	hi	610.92	1
2	permit	hi	1066.14	1
2	sleazy	hi	NA	0
2	famine	med	497.45	1
2	income	med	541.58	1
2	oyster	hi	429.29	1
2	climax	med	441.26	1
2	pastry	med	551.33	1
2	frugal	lo	NA	0
2	clause	lo	NA	0
2	equity	hi	744.22	1
2	dilute	med	598.94	1
2	hornet	lo	719.46	1
2	lumber	med	837.39	1
2	absent	hi	507.28	1
2	wonder	med	645.65	1
2	symbol	lo	571.01	1
2	septic	hi	966.49	1
2	plenty	lo	698.47	1
2	ethnic	hi	602.18	1
2	trifle	med	622.44	1
2	measly	hi	NA	0
2	duplex	lo	606.76	1
2	bucket	med	NA	0
2	sprout	hi	983.62	1
2	family	lo	582.03	1
2	clergy	lo	NA	0
2	clumsy	med	653.51	1
2	deploy	med	644.87	1
2	albino	med	NA	1
2	zodiac	lo	686.26	1
2	parish	lo	1037.82	1
2	sleigh	med	695.12	1
2	random	med	525.18	1
2	result	med	734.3	1
2	girdle	med	NA	0
2	advise	med	435.8	1
2	travel	med	NA	1
2	breast	lo	783.03	1
2	switch	lo	481.75	1
2	subtle	med	805.99	1
2	domain	hi	606.17	1
2	knight	lo	509.45	1
2	nutmeg	med	670.52	1
2	single	lo	536.8	1
2	thread	med	494.53	1
2	market	lo	535.48	1
2	bother	lo	473.71	1
2	squeak	lo	538.27	1
2	almond	lo	539.98	1
2	falcon	med	722.6	1
2	canopy	lo	NA	0
2	insert	med	532.41	1
2	wicked	med	NA	1
2	racket	hi	665.4	1
2	shower	lo	584.42	1
2	turkey	hi	470.65	1
2	mosaic	med	810.58	1
2	embryo	hi	709.32	1
2	shroud	med	NA	0
2	censor	med	659.5	1
2	snatch	med	489.65	1
2	ransom	lo	502.74	1
2	vulgar	lo	656.96	1
2	inform	hi	643.45	1
2	morgue	lo	NA	0
2	quiver	med	588.93	1
2	antics	med	NA	0
2	breath	med	517.4	1
2	finger	med	490.88	1
2	cavern	hi	669.83	1
2	patron	lo	544.48	1
2	sliver	med	NA	0
2	simple	lo	558.37	1
2	fetish	lo	923.1	1
2	abound	hi	NA	0
2	answer	hi	474.41	1
2	anchor	lo	NA	0
2	cortex	med	953.62	1
2	vector	hi	674.59	1
2	blouse	med	738.14	1
2	bustle	med	641.2	1
2	parody	med	586.76	1
2	polite	med	890.11	1
2	drench	hi	662.18	1
2	preach	hi	NA	0
2	exodus	hi	NA	0
2	search	lo	580.58	1
2	genius	lo	458.99	1
2	fiance	lo	623.45	1
2	jargon	lo	626.14	1
2	fiesta	hi	599.12	1
2	starch	lo	700.28	1
2	charge	med	722.65	1
2	fabric	hi	528.03	1
2	nature	med	533.67	1
2	strain	med	509.99	1
2	cervix	lo	NA	0
3	glance	lo	493.07	1
3	insert	med	453.87	1
3	genial	med	497.99	1
3	obtain	lo	524.62	1
3	expand	lo	NA	1
3	oblige	med	NA	1
3	preach	hi	466.85	1
3	belong	hi	417.59	1
3	diaper	hi	NA	0
3	musket	hi	NA	1
3	wright	med	401.87	1
3	deploy	med	639.92	1
3	flinch	med	463.32	1
3	presto	med	472.39	1
3	kidney	med	460.83	1
3	breath	med	473.63	1
3	hunger	hi	NA	1
3	stable	med	403.2	1
3	author	med	533.82	1
3	custom	hi	753.5	1
3	depict	hi	592.11	1
3	parish	lo	578.03	1
3	spider	hi	508.45	1
3	strike	hi	483.97	1
3	ramble	med	530.85	1
3	simple	lo	464.65	1
3	fringe	hi	633.35	1
3	random	med	403.29	1
3	strive	hi	478.91	1
3	nickel	lo	539.65	1
3	shield	hi	411.3	1
3	fluent	med	570.82	1
3	turnip	hi	452.25	1
3	marvel	med	418.25	1
3	wretch	hi	536.8	1
3	wrench	med	501.2	1
3	jingle	hi	484.53	1
3	cruise	hi	529.47	1
3	bunker	hi	529.22	1
3	strong	med	522.15	1
3	albino	med	697.78	1
3	employ	med	517.24	1
3	inhale	med	441.68	1
3	syntax	lo	419.39	1
3	nature	med	NA	1
3	pencil	hi	NA	1
3	casket	hi	420.56	1
3	aspect	lo	521.49	1
3	mother	lo	463.87	1
3	guitar	med	467.72	1
3	relish	hi	551.79	1
3	goblin	lo	513.55	1
3	trophy	med	407.76	1
3	mister	lo	461.82	1
3	measly	hi	822.35	1
3	bushel	lo	NA	0
3	equity	hi	696.89	1
3	charge	med	459.39	1
3	zodiac	lo	NA	0
3	shroud	med	908.58	1
3	travel	med	441.18	1
3	pastor	hi	NA	0
3	squint	lo	557.47	1
3	fondle	hi	527.86	1
3	ascend	med	706.18	1
3	fetish	lo	600.61	1
3	cinema	med	403.9	1
3	dragon	med	457.3	1
3	wreath	lo	481.47	1
3	girdle	med	774.46	1
3	mutiny	hi	506.41	1
3	finger	med	652.47	1
3	stench	med	618.44	1
3	novice	hi	734.57	1
3	bucket	med	552.66	1
3	sphinx	hi	745.05	1
3	nimble	hi	470.29	1
3	canopy	lo	490.47	1
3	patron	lo	658.78	1
3	winter	hi	407.4	1
3	strand	hi	NA	1
3	nutmeg	med	718.98	1
3	jockey	med	413.14	1
3	petrol	med	556.29	1
3	escort	hi	511.37	1
3	invade	lo	510.9	1
3	falcon	med	528.64	1
3	staple	med	482.51	1
3	detain	lo	549.24	1
3	pounce	med	NA	1
3	spring	lo	472.64	1
3	citrus	lo	454.58	1
3	squeal	med	439.32	1
3	splint	hi	556.92	1
3	exodus	hi	NA	0
3	amount	lo	503.01	1
3	policy	med	525.31	1
3	rabies	lo	NA	0
3	survey	med	571.22	1
3	garden	hi	905.79	1
3	hockey	med	460.74	1
3	cavern	hi	520.41	1
3	banter	hi	817.13	1
3	export	hi	582.08	1
3	rustic	med	524.95	1
3	subtle	med	451.47	1
3	praise	med	484.06	1
3	frugal	lo	NA	0
3	tuxedo	hi	759.57	1
3	squirm	lo	451.04	1
3	trifle	med	640.14	1
3	censor	med	650.54	1
3	ambush	lo	515.74	1
3	basket	med	441.01	1
3	shrink	hi	449.24	1
3	smudge	lo	609.41	1
3	racket	hi	572.06	1
3	flaunt	med	515.02	1
3	pastry	med	491.43	1
3	silver	med	554.84	1
3	bounty	hi	461.73	1
3	direct	med	537.94	1
3	matrix	lo	544.54	1
3	period	hi	NA	0
3	digest	med	NA	1
3	fabric	hi	444.3	1
3	voyage	lo	497.05	1
3	blouse	med	437.24	1
3	stroke	hi	521.16	1
3	comedy	hi	427.32	1
3	famine	med	548.44	1
3	clause	lo	511.99	1
3	bundle	lo	511.84	1
3	mortal	hi	524.38	1
3	bounce	hi	455.96	1
3	queasy	hi	633.45	1
3	wicker	lo	622.52	1
3	monkey	hi	426.34	1
3	knight	lo	489.1	1
3	butler	hi	597.51	1
3	buckle	med	516	1
3	abduct	hi	535.22	1
3	halter	med	605.31	1
3	frolic	med	885.45	1
3	stream	lo	518.23	1
3	antics	med	598.47	1
3	swivel	med	NA	0
3	govern	hi	NA	0
3	strain	med	588.9	1
3	inject	med	572.22	1
3	symbol	lo	474.47	1
3	opaque	lo	NA	0
3	cradle	lo	510.99	1
3	fresco	hi	NA	0
3	senior	hi	910.25	1
3	bright	lo	455.97	1
3	chapel	hi	NA	1
3	abrupt	hi	583.5	1
3	admire	hi	804.57	1
3	lumber	med	811.5	1
3	public	hi	522.48	1
3	duplex	lo	755.73	1
3	hustle	lo	565.3	1
3	garlic	med	462.82	1
3	trench	lo	735.65	1
3	vulgar	lo	NA	0
3	rodent	lo	697	1
3	zombie	lo	547.18	1
3	reckon	lo	729.06	1
3	couple	hi	473.91	1
3	intake	lo	559.95	1
3	turkey	hi	595.04	1
3	wealth	med	524.39	1
3	backup	med	511.13	1
3	jargon	lo	NA	0
3	fiance	lo	600.28	1
3	locate	hi	717.88	1
3	humble	med	475.82	1
3	depart	hi	486.27	1
3	dilute	med	567.34	1
3	faucet	lo	NA	0
3	cortex	med	449.32	1
3	island	med	398.56	1
3	invoke	med	519.11	1
3	bishop	hi	598.13	1
3	tumble	lo	522.58	1
3	wicked	med	438.28	1
3	phrase	hi	510.81	1
3	drench	hi	NA	0
3	trance	hi	NA	0
3	behold	hi	572.6	1
3	police	hi	460.86	1
3	fumble	hi	545.01	1
3	portal	lo	478.63	1
3	orchid	med	501.67	1
3	verify	hi	711.41	1
3	change	hi	469.99	1
3	exotic	med	558.98	1
3	tundra	hi	NA	0
3	tropic	lo	550.8	1
3	oracle	lo	571.95	1
3	sturdy	hi	NA	0
3	rocket	med	503.69	1
3	ransom	lo	696.97	1
3	pistol	med	497.26	1
3	stupid	hi	463.01	1
3	family	lo	482.79	1
3	polite	med	NA	0
3	jumble	lo	536.22	1
3	patrol	lo	510.66	1
3	sludge	med	655.32	1
3	muster	hi	479.7	1
3	silent	lo	509.01	1
3	filter	med	522.52	1
3	plenty	lo	778.29	1
3	phobia	lo	NA	0
3	impose	hi	853.84	1
3	triple	hi	593.82	1
3	dainty	hi	535.63	1
3	fiesta	hi	564.68	1
3	flimsy	hi	430.19	1
3	embryo	hi	562.29	1
3	almost	med	476.93	1
3	result	med	457.41	1
3	solemn	lo	659.07	1
3	anchor	lo	474.35	1
3	switch	lo	477.6	1
3	branch	med	458.24	1
3	scream	hi	485.36	1
3	jungle	med	440.54	1
3	resign	med	498.33	1
3	insult	lo	496.72	1
3	oyster	hi	546.28	1
3	sprout	hi	585.84	1
3	utopia	med	NA	0
3	snatch	med	523.92	1
3	detail	lo	803.56	1
3	ethnic	hi	534.91	1
3	radius	hi	521	1
3	violet	med	478.61	1
3	socket	med	674.1	1
3	orphan	lo	481.21	1
3	bruise	med	558.3	1
3	cervix	lo	649.61	1
3	dynamo	med	NA	0
3	vanish	lo	580.7	1
3	induce	lo	659.32	1
3	plunge	lo	537.1	1
3	quiver	med	522.43	1
3	lounge	med	564.19	1
3	strife	lo	550.3	1
3	victor	med	448.42	1
3	abound	hi	464.22	1
3	scribe	med	575.82	1
3	plague	med	766.75	1
3	invest	med	554.58	1
3	starch	lo	507.38	1
3	melody	med	504.87	1
3	infect	hi	458.24	1
3	object	lo	451.11	1
3	enough	lo	503.05	1
3	morgue	lo	591.69	1
3	linger	hi	464.16	1
3	tongue	lo	466.21	1
3	string	hi	446.77	1
3	clergy	lo	677.67	1
3	forest	med	503.83	1
3	breach	med	511.57	1
3	placid	lo	592.24	1
3	social	hi	567.25	1
3	lament	hi	552.2	1
3	parody	med	614.98	1
3	search	lo	563.54	1
3	ponder	med	561.27	1
3	dismay	lo	512.11	1
3	mirage	med	458.4	1
3	slouch	hi	684.83	1
3	detach	med	568.61	1
3	powder	lo	445.73	1
3	behalf	lo	554.39	1
3	orgasm	med	483.49	1
3	column	lo	598.03	1
3	burden	med	539.68	1
3	throne	med	593.08	1
3	debris	lo	553.64	1
3	master	lo	432.23	1
3	shower	lo	476.44	1
3	bustle	med	439.78	1
3	limber	hi	426.28	1
3	comply	med	572.72	1
3	revolt	lo	602.73	1
3	sketch	lo	644.48	1
3	launch	hi	458.98	1
3	single	lo	532.16	1
3	mosque	lo	NA	0
3	weapon	med	515.8	1
3	mosaic	med	432.64	1
3	liquor	med	450.48	1
3	absent	hi	490.72	1
3	broach	lo	596.37	1
3	rectum	lo	771.34	1
3	psyche	lo	707.13	1
3	candle	med	877.93	1
3	wander	hi	547.99	1
3	carbon	lo	586.57	1
3	devour	lo	651.91	1
3	septic	hi	623.76	1
3	hinder	hi	562.11	1
3	streak	med	424	1
3	vortex	med	596.36	1
3	chorus	med	545.17	1
3	prince	lo	658.79	1
3	sleigh	med	836.26	1
3	retina	med	607.97	1
3	robust	hi	759.29	1
3	pelvis	hi	482.1	1
3	slight	med	481.95	1
3	region	lo	621.37	1
3	sermon	hi	603.14	1
3	castle	hi	507.61	1
3	squirt	hi	484.02	1
3	factor	med	422.51	1
3	absurd	med	521.49	1
3	credit	lo	643.56	1
3	squire	lo	524.42	1
3	hurdle	lo	628.75	1
3	thread	med	578.21	1
3	pirate	med	497.74	1
3	kosher	lo	NA	0
3	stance	med	511.69	1
3	insect	lo	445.45	1
3	beacon	lo	NA	0
3	cringe	hi	508.93	1
3	answer	hi	584.22	1
3	friend	hi	460.02	1
3	convey	lo	685.55	1
3	coarse	med	713.05	1
3	walnut	lo	599.1	1
3	square	med	NA	0
3	bleach	hi	491.03	1
3	flower	lo	451.29	1
3	deport	med	528.62	1
3	lizard	lo	606.12	1
3	mascot	lo	536.21	1
3	poster	hi	464.46	1
3	volume	lo	627.26	1
3	permit	hi	626.21	1
3	advent	hi	529.45	1
3	sponge	hi	502.85	1
3	danger	med	458.83	1
3	hermit	lo	513.27	1
3	fright	hi	526.37	1
3	advise	med	481.21	1
3	domain	hi	451.61	1
3	design	lo	451.95	1
3	tailor	lo	523.88	1
3	bridge	lo	635.73	1
3	market	lo	504.37	1
3	orient	med	NA	0
3	sprint	hi	491.77	1
3	reason	med	446.7	1
3	morbid	med	446.88	1
3	morsel	med	NA	0
3	bronze	hi	NA	0
3	mystic	hi	470.13	1
3	starve	hi	448.74	1
3	almond	lo	471.38	1
3	flight	lo	441.44	1
3	bother	lo	559.49	1
3	import	hi	536.63	1
3	enigma	lo	NA	0
3	grumpy	med	456.37	1
3	autism	lo	NA	0
3	parcel	med	532.82	1
3	number	med	431.02	1
3	clumsy	med	495.73	1
3	vector	hi	705.8	1
3	theory	hi	413.66	1
3	sliver	med	395.45	1
3	shiver	med	447.05	1
3	thrive	med	480.2	1
3	inform	hi	482.99	1
3	sprawl	med	673.51	1
3	adjust	lo	NA	0
3	slogan	lo	NA	0
3	asylum	hi	569.2	1
3	course	med	706.58	1
3	mildew	med	946.3	1
3	shrine	hi	472.97	1
3	gospel	lo	743.33	1
3	source	lo	599.43	1
3	ignore	hi	652.25	1
3	picket	hi	914.8	1
3	sleazy	hi	591.27	1
3	genius	lo	513.55	1
3	client	hi	683.48	1
3	ascent	med	582.31	1
3	orange	hi	504.67	1
3	breast	lo	649.2	1
3	sickle	med	494.17	1
3	income	med	516.87	1
3	studio	lo	442.19	1
3	hornet	lo	535.13	1
3	frenzy	lo	509.19	1
3	stigma	lo	629.97	1
3	wonder	med	441.97	1
3	quaint	hi	575.27	1
3	seldom	lo	NA	0
3	hungry	med	407.26	1
3	spruce	med	615.3	1
3	plaque	lo	607.64	1
3	chrome	lo	587.54	1
3	foster	lo	629.22	1
3	hybrid	hi	507.72	1
3	casino	hi	460.94	1
3	quench	hi	551.17	1
3	squeak	lo	497.75	1
3	junior	hi	648.71	1
3	invert	hi	531.68	1
3	climax	med	470.9	1
4	sponge	med	518.44	1
4	travel	lo	NA	1
4	polite	med	596.94	1
4	banter	med	468.56	1
4	thrive	med	483.3	1
4	impose	med	557.53	1
4	guitar	med	456.63	1
4	behold	hi	492.48	1
4	tropic	lo	557.84	1
4	source	hi	527.25	1
4	fondle	med	681.91	1
4	rocket	lo	585.5	1
4	sludge	lo	634.82	1
4	musket	hi	611.87	1
4	cortex	hi	503.71	1
4	jungle	hi	478.25	1
4	bronze	med	509.51	1
4	parody	hi	530.93	1
4	diaper	med	573.6	1
4	survey	lo	537.06	1
4	admire	hi	442.1	1
4	opaque	lo	NA	0
4	placid	med	580.01	1
4	retina	lo	772.89	1
4	septic	hi	562.52	1
4	number	med	552.76	1
4	stance	med	NA	0
4	jargon	hi	563.23	1
4	inject	lo	561.86	1
4	quiver	lo	602.47	1
4	frolic	lo	700.54	1
4	fetish	lo	575.45	1
4	couple	med	514.92	1
4	enigma	lo	507.93	1
4	slogan	hi	469.29	1
4	vulgar	lo	NA	0
4	friend	hi	NA	1
4	orient	lo	503.46	1
4	period	hi	451.63	1
4	goblin	lo	497.7	1
4	junior	med	930.26	1
4	sleazy	med	808.89	1
4	wright	lo	NA	0
4	deport	lo	716.73	1
4	clumsy	med	484.14	1
4	hinder	med	498.19	1
4	streak	lo	587.97	1
4	kidney	lo	519.13	1
4	sturdy	med	758.23	1
4	client	med	564.44	1
4	squire	lo	524.72	1
4	robust	med	529.45	1
4	jumble	med	647.38	1
4	silver	lo	518.94	1
4	deploy	med	455.56	1
4	bright	lo	536.9	1
4	broach	hi	627.48	1
4	equity	hi	NA	0
4	tongue	hi	501.68	1
4	market	med	533.83	1
4	nutmeg	lo	826.57	1
4	abrupt	hi	631.6	1
4	turnip	hi	677.75	1
4	frenzy	hi	558.93	1
4	gospel	hi	564.03	1
4	canopy	lo	690.26	1
4	squirt	med	475.41	1
4	plunge	hi	538.28	1
4	blouse	lo	842.73	1
4	almond	med	549.98	1
4	absent	med	659.51	1
4	measly	med	1225.03	1
4	domain	med	545.83	1
4	pelvis	hi	508.41	1
4	falcon	lo	812.05	1
4	invoke	med	525.34	1
4	ethnic	hi	455.77	1
4	subtle	med	538.24	1
4	squirm	hi	NA	1
4	breast	med	508.16	1
4	wrench	hi	NA	0
4	starve	med	563.46	1
4	stench	lo	638.84	1
4	square	lo	NA	0
4	pastor	med	698.76	1
4	petrol	lo	469.19	1
4	flimsy	med	577.68	1
4	parcel	lo	467.82	1
4	flower	med	NA	1
4	escort	hi	474.85	1
4	zodiac	lo	691.27	1
4	winter	med	545.76	1
4	radius	med	631.35	1
4	syntax	lo	837.65	1
4	faucet	lo	675.76	1
4	garden	med	695.37	1
4	morgue	med	660.13	1
4	oblige	lo	721.08	1
4	depart	hi	472.86	1
4	hybrid	hi	555.3	1
4	mister	hi	574.77	1
4	genial	lo	742.26	1
4	walnut	hi	546.46	1
4	cruise	hi	515.87	1
4	change	hi	NA	1
4	squeak	med	527.29	1
4	family	med	842.49	1
4	rodent	med	495.79	1
4	ransom	med	442.34	1
4	knight	lo	534.4	1
4	cradle	lo	620.93	1
4	sketch	hi	653.17	1
4	branch	med	468.76	1
4	burden	lo	671.31	1
4	censor	lo	530.76	1
4	jingle	med	NA	1
4	absurd	lo	537.56	1
4	mortal	med	NA	1
4	master	lo	556.4	1
4	climax	med	533.61	1
4	stigma	med	451.92	1
4	mascot	lo	457.96	1
4	nimble	hi	534.23	1
4	adjust	hi	501.34	1
4	finger	med	483.69	1
4	verify	med	663.4	1
4	dragon	lo	573.63	1
4	humble	hi	876.95	1
4	plague	lo	672.49	1
4	random	lo	459.68	1
4	digest	med	525.76	1
4	plenty	lo	594.47	1
4	theory	med	554.6	1
4	marvel	lo	497.64	1
4	basket	lo	456.39	1
4	sprout	med	718.31	1
4	obtain	lo	597.71	1
4	volume	med	562.97	1
4	plaque	lo	584.05	1
4	phrase	hi	480.79	1
4	casket	hi	662.45	1
4	cringe	hi	451.59	1
4	bundle	hi	536.42	1
4	strong	lo	469.77	1
4	sliver	lo	NA	1
4	strike	hi	576.09	1
4	island	lo	1150.71	1
4	picket	med	562.62	1
4	advise	med	545.62	1
4	albino	lo	812.88	1
4	mystic	med	648.15	1
4	permit	med	544.97	1
4	simple	lo	NA	1
4	almost	lo	496.54	1
4	girdle	lo	NA	0
4	enough	hi	521.81	1
4	public	hi	708.92	1
4	direct	lo	553.55	1
4	breath	lo	564.62	1
4	column	hi	489.21	1
4	scream	med	457	1
4	rustic	hi	619.33	1
4	shrine	hi	568.02	1
4	breach	lo	566.58	1
4	mosque	lo	866.96	1
4	hustle	hi	830.88	1
4	shrink	med	561.57	1
4	halter	lo	NA	0
4	vanish	hi	NA	1
4	muster	hi	NA	1
4	relish	med	576.9	1
4	policy	med	NA	0
4	inform	med	697.9	1
4	lounge	med	463.43	1
4	bridge	lo	491.85	1
4	belong	hi	500.7	1
4	racket	hi	504.54	1
4	rabies	hi	NA	0
4	hornet	med	596.6	1
4	expand	hi	491.14	1
4	coarse	lo	NA	0
4	frugal	hi	585.23	1
4	vector	hi	518.34	1
4	ignore	hi	463.65	1
4	import	hi	495.49	1
4	resign	med	759.1	1
4	socket	lo	531.94	1
4	patron	hi	841.55	1
4	bounty	med	877.41	1
4	locate	hi	528.1	1
4	buckle	lo	554.23	1
4	behalf	hi	495.16	1
4	grumpy	med	565.19	1
4	detain	lo	586.27	1
4	castle	hi	546.72	1
4	swivel	lo	620.78	1
4	clause	lo	NA	0
4	forest	lo	471.06	1
4	pirate	med	463.55	1
4	comply	lo	687.28	1
4	filter	med	547.05	1
4	factor	med	702.99	1
4	dismay	hi	676.13	1
4	powder	med	495.87	1
4	phobia	hi	588.57	1
4	answer	med	558.79	1
4	splint	hi	996.38	1
4	oracle	hi	594.65	1
4	spring	hi	546.23	1
4	tuxedo	med	490.09	1
4	shower	hi	NA	1
4	oyster	med	594.86	1
4	solemn	lo	NA	0
4	govern	med	566	1
4	scribe	lo	914.47	1
4	mutiny	hi	674.24	1
4	launch	hi	539.55	1
4	bleach	med	503.99	1
4	squeal	lo	459.97	1
4	slight	med	NA	1
4	result	med	444.13	1
4	starch	hi	500.62	1
4	orchid	med	506.41	1
4	chorus	lo	NA	0
4	stroke	med	505.76	1
4	abduct	hi	727.69	1
4	hurdle	lo	519.66	1
4	flinch	lo	581.98	1
4	famine	lo	821.73	1
4	orange	med	518.65	1
4	bushel	med	NA	0
4	vortex	lo	494.46	1
4	induce	hi	NA	1
4	fresco	hi	795.6	1
4	limber	hi	572.44	1
4	employ	lo	595.47	1
4	wicker	hi	938.66	1
4	mildew	med	555.57	1
4	chapel	med	495.68	1
4	novice	med	593.99	1
4	advent	med	590.49	1
4	cavern	med	591.96	1
4	backup	hi	819.6	1
4	citrus	lo	813.63	1
4	hungry	lo	475.8	1
4	sickle	lo	NA	0
4	depict	med	641.83	1
4	police	med	495.5	1
4	prince	lo	583.32	1
4	invert	med	534.01	1
4	mirage	lo	1177.34	1
4	quench	med	586.36	1
4	autism	med	542.23	1
4	insect	med	465.19	1
4	insult	lo	521.33	1
4	pounce	lo	704.77	1
4	throne	lo	821.87	1
4	portal	hi	547.76	1
4	hockey	lo	534.83	1
4	clergy	hi	892.17	1
4	single	lo	680.23	1
4	charge	med	675.61	1
4	wicked	lo	707.68	1
4	cervix	hi	541.88	1
4	exodus	med	485.01	1
4	wretch	med	NA	1
4	victor	med	NA	1
4	queasy	hi	679.2	1
4	revolt	hi	504.39	1
4	tumble	hi	704.6	1
4	custom	hi	562.23	1
4	aspect	hi	564.75	1
4	string	hi	549.01	1
4	export	hi	508.66	1
4	ascend	med	569.11	1
4	melody	med	661.14	1
4	psyche	hi	581.07	1
4	stable	med	514.18	1
4	object	med	467.21	1
4	fright	hi	583.51	1
4	ascent	lo	599.64	1
4	strive	hi	477	1
4	mother	hi	506.27	1
4	danger	lo	810.67	1
4	chrome	med	694.76	1
4	seldom	hi	512.05	1
4	garlic	med	548.44	1
4	ponder	lo	492.58	1
4	devour	hi	770.02	1
4	presto	lo	675.7	1
4	invest	med	525	1
4	foster	lo	545.27	1
4	cinema	lo	503.94	1
4	duplex	med	593.47	1
4	stupid	hi	473.76	1
4	nature	lo	690.57	1
4	sprawl	lo	684.95	1
4	region	hi	621.47	1
4	design	med	NA	1
4	reckon	lo	570.87	1
4	snatch	hi	542.17	1
4	dynamo	hi	962.75	1
4	hermit	hi	622.47	1
4	wonder	lo	499.74	1
4	monkey	med	720.38	1
4	hunger	med	NA	1
4	casino	hi	470.55	1
4	shroud	med	817.1	1
4	butler	med	705.1	1
4	lament	hi	544.85	1
4	candle	lo	467.39	1
4	beacon	lo	924.52	1
4	pastry	lo	569.84	1
4	fiance	hi	NA	0
4	bruise	med	871.51	1
4	tundra	hi	600.38	1
4	lizard	hi	559.62	1
4	shiver	lo	585.68	1
4	sermon	hi	479.72	1
4	liquor	lo	924.82	1
4	spruce	med	875.87	1
4	pencil	hi	578.98	1
4	anchor	hi	506.23	1
4	patrol	lo	491.16	1
4	flight	hi	NA	0
4	credit	hi	517.78	1
4	flaunt	lo	713.75	1
4	sprint	hi	488	1
4	bunker	med	706.77	1
4	trifle	hi	888.73	1
4	bother	hi	805.6	1
4	exotic	lo	493.04	1
4	embryo	med	532.03	1
4	trench	med	912.66	1
4	fluent	hi	643.91	1
4	fiesta	med	658.05	1
4	zombie	hi	478.53	1
4	glance	lo	452.17	1
4	dilute	med	733.6	1
4	strain	hi	524.68	1
4	comedy	med	530.31	1
4	shield	med	507.22	1
4	debris	hi	745.44	1
4	genius	med	651.33	1
4	pistol	lo	539.32	1
4	utopia	lo	607.78	1
4	symbol	lo	467.57	1
4	quaint	hi	1044.29	1
4	infect	hi	441.87	1
4	inhale	med	520.83	1
4	slouch	med	711.11	1
4	course	lo	584.96	1
4	morsel	hi	648.75	1
4	asylum	med	583.47	1
4	sleigh	med	1008.55	1
4	kosher	hi	731	1
4	author	lo	610.24	1
4	detach	lo	NA	0
4	detail	lo	753.89	1
4	rectum	lo	720.01	1
4	bishop	hi	511.17	1
4	mosaic	lo	557.9	1
4	staple	lo	NA	1
4	thread	med	702.84	1
4	studio	hi	527.79	1
4	voyage	lo	616.46	1
4	search	lo	609.56	1
4	stream	lo	483.97	1
4	bounce	hi	488.87	1
4	turkey	hi	817.99	1
4	tailor	hi	616.15	1
4	trance	med	NA	0
4	spider	hi	855.49	1
4	wander	med	963.06	1
4	strand	med	814.18	1
4	amount	lo	603.39	1
4	reason	lo	510.72	1
4	lumber	lo	579.42	1
4	triple	med	884.6	1
4	antics	med	839.66	1
4	weapon	med	474.01	1
4	social	med	470.2	1
4	switch	med	529.87	1
4	wreath	med	561.72	1
4	orgasm	med	474.41	1
4	squint	lo	533.1	1
4	poster	med	530.35	1
4	ambush	lo	930.51	1
4	drench	med	772.44	1
4	intake	lo	665.08	1
4	nickel	hi	451.05	1
4	ramble	med	473.46	1
4	matrix	hi	920.69	1
4	parish	med	524.01	1
4	silent	med	NA	1
4	wealth	med	610.14	1
4	senior	hi	480.58	1
4	fumble	hi	502.08	1
4	carbon	hi	641.66	1
4	convey	med	880.87	1
4	orphan	hi	654.58	1
4	strife	hi	663.53	1
4	morbid	lo	583.26	1
4	trophy	lo	627.83	1
4	fabric	med	906.4	1
4	jockey	lo	688.52	1
4	insert	lo	581.91	1
4	preach	med	829.35	1
4	income	lo	520.4	1
4	dainty	med	NA	1
4	linger	med	667.65	1
4	praise	hi	476.96	1
4	bucket	med	499.27	1
4	invade	hi	496.27	1
4	sphinx	hi	470.81	1
4	bustle	hi	767.79	1
4	abound	hi	660.92	1
4	smudge	med	560.41	1
4	violet	lo	796.12	1
4	fringe	med	602.65	1
5	morbid	lo	523.65	1
5	strive	hi	403.38	1
5	invert	med	392.28	1
5	inject	lo	510.57	1
5	tongue	hi	384.23	1
5	tropic	lo	NA	1
5	absent	med	397.22	1
5	violet	lo	400.57	1
5	wrench	hi	NA	1
5	comply	lo	406.09	1
5	behold	hi	NA	1
5	parody	hi	NA	1
5	powder	med	NA	1
5	mascot	lo	467.29	1
5	escort	hi	432.22	1
5	course	lo	NA	1
5	muster	hi	770.72	1
5	sturdy	med	568.4	1
5	adjust	hi	401.98	1
5	silver	lo	468.64	1
5	ramble	med	521.72	1
5	sprout	med	488.36	1
5	hurdle	lo	403.17	1
5	strain	hi	853.8	1
5	social	med	NA	1
5	period	hi	447.14	1
5	sickle	lo	437.55	1
5	butler	med	473.94	1
5	shroud	med	431.24	1
5	breath	lo	452.5	1
5	patron	hi	NA	0
5	sliver	lo	751.39	1
5	liquor	lo	465.49	1
5	falcon	lo	504.73	1
5	squeal	lo	556.41	1
5	stroke	med	463.65	1
5	casket	hi	728.4	1
5	clumsy	med	401.97	1
5	branch	med	496.14	1
5	author	lo	415.99	1
5	orgasm	med	704.43	1
5	simple	lo	396.72	1
5	jumble	med	392.26	1
5	prince	lo	461.22	1
5	burden	lo	518.82	1
5	vanish	hi	595.48	1
5	snatch	hi	487.49	1
5	septic	hi	603.13	1
5	matrix	hi	404.32	1
5	starve	med	462.59	1
5	stigma	med	416.27	1
5	design	med	469.35	1
5	survey	lo	399.86	1
5	racket	hi	705.96	1
5	flower	med	492	1
5	exotic	lo	451.53	1
5	lament	hi	620.66	1
5	novice	med	538.22	1
5	plague	lo	415.91	1
5	starch	hi	463.13	1
5	bounty	med	716.16	1
5	faucet	lo	634.93	1
5	almond	med	409.58	1
5	linger	med	423.68	1
5	random	lo	507.4	1
5	police	med	405.77	1
5	insert	lo	539.98	1
5	squeak	med	443.8	1
5	citrus	lo	534.8	1
5	reckon	lo	433.9	1
5	cervix	hi	511.41	1
5	mosque	lo	415.55	1
5	slogan	hi	NA	1
5	genius	med	499.58	1
5	market	med	418.45	1
5	vortex	lo	508.24	1
5	mystic	med	455.44	1
5	import	hi	430.71	1
5	govern	med	458.81	1
5	nutmeg	lo	628.91	1
5	voyage	lo	465.9	1
5	oblige	lo	575.12	1
5	almost	lo	412.53	1
5	strife	hi	485.55	1
5	jockey	lo	429.9	1
5	orphan	hi	514.64	1
5	wonder	lo	432.45	1
5	wreath	med	583.1	1
5	fabric	med	466.65	1
5	oyster	med	528.27	1
5	ponder	lo	529.01	1
5	socket	lo	406.71	1
5	hustle	hi	NA	1
5	cavern	med	598.15	1
5	danger	lo	421.95	1
5	forest	lo	421.39	1
5	squirt	med	453.97	1
5	triple	med	477.49	1
5	senior	hi	498.58	1
5	trench	med	454.57	1
5	oracle	hi	496.15	1
5	psyche	hi	418.66	1
5	guitar	med	477.6	1
5	admire	hi	445.38	1
5	slight	med	386.97	1
5	mortal	med	380.64	1
5	tumble	hi	420.21	1
5	abrupt	hi	399.07	1
5	strong	lo	416.51	1
5	morgue	med	810.41	1
5	mister	hi	474.78	1
5	lizard	hi	456.82	1
5	digest	med	489.47	1
5	carbon	hi	437.72	1
5	vector	hi	473.14	1
5	ignore	hi	517.27	1
5	quench	med	473.18	1
5	fright	hi	487.85	1
5	theory	med	NA	1
5	induce	hi	502.2	1
5	nickel	hi	481.62	1
5	winter	med	476.89	1
5	albino	lo	692.72	1
5	musket	hi	613.53	1
5	diaper	med	484.71	1
5	gospel	hi	431.01	1
5	plenty	lo	609.98	1
5	charge	med	519.87	1
5	fumble	hi	499.21	1
5	pounce	lo	498.16	1
5	fiance	hi	815.48	1
5	object	med	415.39	1
5	fluent	hi	455.29	1
5	number	med	431.21	1
5	reason	lo	541.16	1
5	cortex	hi	765.38	1
5	hornet	med	564.52	1
5	embryo	med	590.79	1
5	backup	hi	495.58	1
5	mirage	lo	542.06	1
5	switch	med	473.83	1
5	asylum	med	468.73	1
5	dynamo	hi	1030.12	1
5	friend	hi	386.76	1
5	splint	hi	NA	0
5	search	lo	474.71	1
5	clergy	hi	915.06	1
5	solemn	lo	668.76	1
5	autism	med	420.79	1
5	bunker	med	676.99	1
5	depict	med	632.97	1
5	behalf	hi	422.28	1
5	chapel	med	459.74	1
5	utopia	lo	NA	0
5	detail	lo	565.09	1
5	bishop	hi	495.35	1
5	glance	lo	NA	0
5	stable	med	531.91	1
5	smudge	med	563	1
5	chorus	lo	535.37	1
5	poster	med	559.54	1
5	stupid	hi	407.85	1
5	cradle	lo	641.6	1
5	pencil	hi	394.77	1
5	stream	lo	504.58	1
5	income	lo	450.79	1
5	insect	med	437.3	1
5	squire	lo	1006.96	1
5	censor	lo	641.03	1
5	island	lo	564.12	1
5	marvel	lo	590.79	1
5	wicker	hi	422	1
5	public	hi	466.52	1
5	debris	hi	489.66	1
5	rustic	hi	NA	0
5	filter	med	501.98	1
5	thrive	med	477.5	1
5	ransom	med	574	1
5	anchor	hi	415.55	1
5	answer	med	501.84	1
5	castle	hi	407.3	1
5	swivel	lo	580.27	1
5	duplex	med	707.36	1
5	turkey	hi	433.83	1
5	thread	med	451.67	1
5	chrome	med	470.8	1
5	shrine	hi	547.81	1
5	advent	med	436.24	1
5	detain	lo	544.9	1
5	banter	med	NA	1
5	garden	med	461.55	1
5	buckle	lo	419.77	1
5	locate	hi	662.23	1
5	permit	med	506.2	1
5	travel	lo	447.53	1
5	ascent	lo	691.85	1
5	pastor	med	586.45	1
5	ascend	med	487.78	1
5	mosaic	lo	591.36	1
5	direct	lo	419.58	1
5	zodiac	lo	489.44	1
5	syntax	lo	510.94	1
5	foster	lo	412.15	1
5	strike	hi	387.93	1
5	shiver	lo	514.41	1
5	sketch	hi	458.6	1
5	region	hi	389.6	1
5	studio	hi	407.82	1
5	equity	hi	621.15	1
5	infect	hi	480.19	1
5	client	med	479.23	1
5	abduct	hi	588.62	1
5	pelvis	hi	636.96	1
5	domain	med	545.47	1
5	belong	hi	421.12	1
5	flimsy	med	773.19	1
5	staple	lo	432.92	1
5	absurd	lo	594.32	1
5	clause	lo	577.15	1
5	praise	hi	429.01	1
5	limber	hi	586.5	1
5	canopy	lo	701.14	1
5	placid	med	435.43	1
5	breach	lo	632.95	1
5	radius	med	649.8	1
5	trophy	lo	554.26	1
5	spider	hi	498.27	1
5	enigma	lo	720.86	1
5	spring	hi	477.18	1
5	broach	hi	691.3	1
5	hinder	med	577.41	1
5	wealth	med	579.85	1
5	genial	lo	817.98	1
5	invade	hi	579.22	1
5	coarse	lo	547.48	1
5	flaunt	lo	459.27	1
5	zombie	hi	419.41	1
5	revolt	hi	489.4	1
5	girdle	lo	1081.54	1
5	dismay	hi	746.14	1
5	tundra	hi	NA	0
5	tuxedo	med	516.82	1
5	parish	med	615.79	1
5	squint	lo	478.42	1
5	convey	med	542.88	1
5	portal	hi	650.96	1
5	wright	lo	493.16	1
5	antics	med	487.03	1
5	deport	lo	553.6	1
5	nature	lo	519.11	1
5	advise	med	452.54	1
5	candle	lo	584.56	1
5	shrink	med	487.53	1
5	sprint	hi	475.82	1
5	change	hi	436.77	1
5	insult	lo	539.34	1
5	sprawl	lo	856.31	1
5	expand	hi	432.63	1
5	hybrid	hi	510.04	1
5	mutiny	hi	638.8	1
5	polite	med	478.06	1
5	cruise	hi	392.07	1
5	sermon	hi	NA	0
5	slouch	med	478.9	1
5	seldom	hi	701.57	1
5	hockey	lo	NA	0
5	sponge	med	717.33	1
5	single	lo	956.96	1
5	volume	med	554.96	1
5	melody	med	463.98	1
5	dilute	med	675.01	1
5	halter	lo	NA	1
5	bounce	hi	559.4	1
5	beacon	lo	757.32	1
5	dragon	lo	658.27	1
5	detach	lo	NA	0
5	silent	med	510.34	1
5	junior	med	473.99	1
5	opaque	lo	506.32	1
5	policy	med	465.24	1
5	turnip	hi	472.17	1
5	relish	med	530.86	1
5	launch	hi	994.49	1
5	trance	med	525.52	1
5	aspect	hi	440.32	1
5	petrol	lo	532.38	1
5	frenzy	hi	456.95	1
5	blouse	lo	586.53	1
5	tailor	hi	688.59	1
5	comedy	med	547.54	1
5	enough	hi	545.26	1
5	dainty	med	614.88	1
5	grumpy	med	487.58	1
5	monkey	med	606.73	1
5	humble	hi	530.25	1
5	quiver	lo	671.51	1
5	obtain	lo	525.83	1
5	wretch	med	678.35	1
5	jargon	hi	905.06	1
5	mildew	med	NA	0
5	orient	lo	488.72	1
5	shower	hi	634.24	1
5	invoke	med	495.8	1
5	ethnic	hi	673.33	1
5	wander	med	578.28	1
5	factor	med	525.62	1
5	scribe	lo	664.96	1
5	plaque	lo	560.54	1
5	pastry	lo	442.95	1
5	intake	lo	824.39	1
5	bushel	med	NA	0
5	employ	lo	512.15	1
5	bundle	hi	510.6	1
5	phrase	hi	497.9	1
5	shield	med	509.41	1
5	garlic	med	754.07	1
5	sleigh	med	731.28	1
5	wicked	lo	447.82	1
5	subtle	med	488.11	1
[truncated: 426,401+ more rows]
