# Supplementary material for: Power Analysis and Effect Size in Mixed Effects Models: A Tutorial
Source: J Cogn. 2018 Jan 12;1(1):9. doi: 10.5334/joc.10 (PMC6646942; doi:10.5334/joc.10)
Supplement: Analysis Adelman. — An R file to analyze the two previous Excel files (can be opened with all text processors). [file joc-1-1-10-s3.R]

#Read Excel file Adelman with two levels
#Make sure you are in the right working directory

library(readxl)
Adelman_used_for_analysis <- read_excel("Adelman with two levels.xlsx", col_types = c("text", "text", "text", "numeric", "numeric"))


#Take out the trials without RTs (errors and outliers)

adelman2 <- na.omit(Adelman_used_for_analysis)


#F1 analysis (averages per participant); both t-test and ANOVA are done (give the same results)
#Cohen's d calculated as well

meanspart <- aggregate(RT ~ participant*prime, data=adelman2, mean)
head(meanspart)
t.test(RT ~ prime, data=meanspart,paired=TRUE)
fit1 <- aov(RT ~ prime + Error(factor(participant)), data=meanspart)
summary(fit1)

library(lsr)
cohensD(x= RT ~ prime, data=meanspart, method="paired")


#F2 analysis (averages per word), same as in the F1 analysis

meansitem <- aggregate(RT ~ item*prime, data=adelman2, mean)
head(meansitem)
t.test(RT ~ prime, data=meansitem,paired=TRUE)
fit2 <- aov(RT ~ prime + Error(factor(item)), data=meansitem)
summary(fit2)

cohensD(x= RT ~ prime, data=meansitem, method="paired")


#mixed effects analysis (may take some time, depending on the speed of your computer)

library(lme4)
fit3 <- lmer(RT ~ prime + (prime|item) + (prime|participant), data=adelman2)
summary(fit3)


#F1 analysis with a random sample of 40 participants and 40 items

itm <- unique(adelman2$item)
part <- unique(adelman2$participant)
selectionpart <- sample(part,40)
list(selectionpart)
selectionitem <- sample(itm,40)
list(selectionitem)

adelman3 <- adelman2[which(adelman2$participant %in% selectionpart & adelman2$item %in% selectionitem), ]
meanspart2 <- aggregate(RT ~ participant*prime, data=adelman3, mean)
fit4 <- aov(RT ~ prime + Error(factor(participant)), data=meanspart2)
summary(fit4)
cohensD(x= RT ~ prime, data=meanspart2, method="paired")


#Power analysis for dataset adelman3 (40 participants, 40 stimuli)

library(simr)
fit5 <- lmer(RT ~ prime + (prime|item) + (prime|participant), data=adelman3)
fit5
power <- powerSim(fit5,nsim=200)
power


#Poweranalysis based on 100 random samples of 40 participants and 40 items (each analysis based on 20 simulations)

pow=list()
for (i in 1:100) {
  selectionpart <- sample(part,40)
  selectionitem <- sample(itm,40)
  adelman3 <- adelman2[which(adelman2$participant %in% selectionpart &   adelman2$item %in% selectionitem), ]
  fit6 <- lmer(RT ~ prime + (prime|item) + (prime|participant), data=adelman3)
  power <- powerSim(fit6,nsim=20)
  pow[i] <- power[1]
}
p <- unlist(pow)
p = p*5 #to go from 20 simulations to percentages
mean(p)
hist(p)


#mixed effects analysis with invRT (may take some time, depending on the speed of your computer)

adelman2$invRT <- -1000/adelman2$RT
fit6 <- lmer(invRT ~ prime + (prime|item) + (prime|participant), data=adelman2)
summary(fit6)


#mixed effects analysis and power analysis with three levels (40 participants, 78 items)

Adelman_used_for_analysis <- read_excel("Adelman with three levels.xlsx", col_types = c("text", "text", "text", "numeric", "numeric"))
adelman2 <- na.omit(Adelman_used_for_analysis)
adelman2$invRT <- -1000/adelman2$RT
head(adelman2)

fit <- lmer(invRT ~ prime + (prime|item) + (prime|participant), data=adelman2)
summary(fit)

part <- unique(adelman2$participant)
itm <- unique(adelman2$item)
pow=list()
for (i in 1:100) {
  print(i)
  selectionpart <- sample(part,40)
  selectionitem <- sample(itm,78)
  adelman3 <- adelman2[which(adelman2$participant %in% selectionpart & adelman2$item %in% selectionitem), ]
  fit <- lmer(invRT ~ prime + (prime|item) + (prime|participant), data=adelman3)
  power <- powerSim(fit,nsim=20)
  pow[i] <- power[1]
}
p <- unlist(pow)
p = p*5
p
mean(p)
sd(p)
hist(p)
