# Supplementary material for: Power Analysis and Effect Size in Mixed Effects Models: A Tutorial
Source: J Cogn. 2018 Jan 12;1(1):9. doi: 10.5334/joc.10 (PMC6646942; doi:10.5334/joc.10)
Supplement: Perea data. — Excel file containing all observations of the Perea et al. (2015) study. [file joc-1-1-10-s4.xlsx]

## Sheet: Sheet1
SUBJECT	ITEM	LEXICALITY	REPETITION	CASE	RT	ACCURACY
1	1	word	repeated	lowercase	535.38	1
1	2	word	repeated	lowercase	597.66	1
1	3	word	repeated	lowercase	496.13	1
1	4	word	repeated	lowercase	677.95	1
1	5	word	repeated	lowercase	479.12	1
1	6	word	repeated	lowercase	552.48	1
1	7	word	repeated	lowercase	505.1	1
1	8	word	repeated	lowercase	608.76	1
1	9	word	repeated	lowercase	682.31	1
1	10	word	repeated	lowercase	623.32	1
1	11	word	repeated	lowercase	551.26	1
1	12	word	repeated	lowercase	660.05	1
1	13	word	repeated	lowercase	646.97	1
1	14	word	repeated	lowercase	733	1
1	15	word	repeated	lowercase	608.88	1
1	16	word	repeated	lowercase	534.24	1
1	17	word	repeated	lowercase	603.86	1
1	18	word	repeated	lowercase	541.49	1
1	19	word	repeated	lowercase	778.5	1
1	20	word	repeated	lowercase	643.96	1
1	21	word	repeated	lowercase	559.26	1
1	22	word	repeated	lowercase	732.63	1
1	23	word	repeated	lowercase	619.63	1
1	24	word	repeated	lowercase	537.93	1
1	25	word	repeated	lowercase	719.38	1
1	26	word	repeated	lowercase	640.88	1
1	27	word	repeated	lowercase	811.92	1
1	28	word	repeated	lowercase	491.64	1
1	29	word	repeated	lowercase	619.31	1
1	30	word	repeated	lowercase	708.34	1
1	31	word	repeated	alternating	604.08	1
1	32	word	repeated	alternating	551.01	1
1	33	word	repeated	alternating	635.32	1
1	34	word	repeated	alternating	692.65	1
1	35	word	repeated	alternating	715.03	1
1	36	word	repeated	alternating	696.8	1
1	37	word	repeated	alternating	683.97	1
1	38	word	repeated	alternating	759.73	1
1	39	word	repeated	alternating	526.55	1
1	40	word	repeated	alternating	611	1
1	41	word	repeated	alternating	561.03	1
1	42	word	repeated	alternating	653.24	1
1	43	word	repeated	alternating	629.46	1
1	44	word	repeated	alternating	662.94	1
1	45	word	repeated	alternating	659.9	1
1	46	word	repeated	alternating	982.12	1
1	47	word	repeated	alternating	627.59	1
1	48	word	repeated	alternating	550.89	1
1	49	word	repeated	alternating	475.48	1
1	50	word	repeated	alternating	868.07	1
1	51	word	repeated	alternating	528.7	1
1	52	word	repeated	alternating	544.62	1
1	53	word	repeated	alternating	588.56	1
1	54	word	repeated	alternating	724.22	1
1	55	word	repeated	alternating	688.21	1
1	56	word	repeated	alternating	863.7	1
1	57	word	repeated	alternating	495.65	1
1	58	word	repeated	alternating	553.18	1
1	59	word	repeated	alternating	581.28	1
1	60	word	repeated	alternating	523.8	1
1	61	word	unrelated	lowercase	NA	0
1	62	word	unrelated	lowercase	594.89	1
1	63	word	unrelated	lowercase	630.37	1
1	64	word	unrelated	lowercase	702.79	1
1	65	word	unrelated	lowercase	697.45	1
1	66	word	unrelated	lowercase	703.92	1
1	67	word	unrelated	lowercase	799.08	1
1	68	word	unrelated	lowercase	587.32	1
1	69	word	unrelated	lowercase	713.59	1
1	70	word	unrelated	lowercase	625.55	1
1	71	word	unrelated	lowercase	604.6	1
1	72	word	unrelated	lowercase	720	1
1	73	word	unrelated	lowercase	596.42	1
1	74	word	unrelated	lowercase	699.6	1
1	75	word	unrelated	lowercase	590.81	1
1	76	word	unrelated	lowercase	682.04	1
1	77	word	unrelated	lowercase	751.67	1
1	78	word	unrelated	lowercase	798.43	1
1	79	word	unrelated	lowercase	582.1	1
1	80	word	unrelated	lowercase	715.77	1
1	81	word	unrelated	lowercase	595.63	1
1	82	word	unrelated	lowercase	721.19	1
1	83	word	unrelated	lowercase	867.07	1
1	84	word	unrelated	lowercase	613.78	1
1	85	word	unrelated	lowercase	668.62	1
1	86	word	unrelated	lowercase	742.4	1
1	87	word	unrelated	lowercase	732.14	1
1	88	word	unrelated	lowercase	735.39	1
1	89	word	unrelated	lowercase	545.49	1
1	90	word	unrelated	lowercase	548.3	1
1	91	word	unrelated	alternating	624.09	1
1	92	word	unrelated	alternating	628.14	1
1	93	word	unrelated	alternating	567.33	1
1	94	word	unrelated	alternating	699.63	1
1	95	word	unrelated	alternating	651.18	1
1	96	word	unrelated	alternating	955.44	1
1	97	word	unrelated	alternating	642.38	1
1	98	word	unrelated	alternating	738.74	1
1	99	word	unrelated	alternating	649.08	1
1	100	word	unrelated	alternating	623.59	1
1	101	word	unrelated	alternating	779.41	1
1	102	word	unrelated	alternating	607.68	1
1	103	word	unrelated	alternating	536.16	1
1	104	word	unrelated	alternating	635.61	1
1	105	word	unrelated	alternating	752.9	1
1	106	word	unrelated	alternating	576.32	1
1	107	word	unrelated	alternating	668.38	1
1	108	word	unrelated	alternating	626.81	1
1	109	word	unrelated	alternating	844.02	1
1	110	word	unrelated	alternating	576.72	1
1	111	word	unrelated	alternating	1159.8	1
1	112	word	unrelated	alternating	545.83	1
1	113	word	unrelated	alternating	596.25	1
1	114	word	unrelated	alternating	526.6	1
1	115	word	unrelated	alternating	644.78	1
1	116	word	unrelated	alternating	548.18	1
1	117	word	unrelated	alternating	962.49	1
1	118	word	unrelated	alternating	1095.39	1
1	119	word	unrelated	alternating	716.05	1
1	120	word	unrelated	alternating	635.01	1
2	1	word	repeated	lowercase	626.81	1
2	2	word	repeated	lowercase	541.7	1
2	3	word	repeated	lowercase	510.38	1
2	4	word	repeated	lowercase	597.47	1
2	5	word	repeated	lowercase	682.68	1
2	6	word	repeated	lowercase	652.06	1
2	7	word	repeated	lowercase	610.93	1
2	8	word	repeated	lowercase	731.27	1
2	9	word	repeated	lowercase	605.86	1
2	10	word	repeated	lowercase	524.27	1
2	11	word	repeated	lowercase	721.3	1
2	12	word	repeated	lowercase	637.1	1
2	13	word	repeated	lowercase	653.94	1
2	14	word	repeated	lowercase	879.22	1
2	15	word	repeated	lowercase	834.18	1
2	16	word	repeated	lowercase	662.38	1
2	17	word	repeated	lowercase	660.01	1
2	18	word	repeated	lowercase	477.58	1
2	19	word	repeated	lowercase	574.95	1
2	20	word	repeated	lowercase	646.53	1
2	21	word	repeated	lowercase	704.16	1
2	22	word	repeated	lowercase	580.72	1
2	23	word	repeated	lowercase	640.9	1
2	24	word	repeated	lowercase	534.22	1
2	25	word	repeated	lowercase	649.9	1
2	26	word	repeated	lowercase	742.42	1
2	27	word	repeated	lowercase	699.54	1
2	28	word	repeated	lowercase	526.99	1
2	29	word	repeated	lowercase	583.02	1
2	30	word	repeated	lowercase	582.47	1
2	31	word	repeated	alternating	629.55	1
2	32	word	repeated	alternating	457.61	1
2	33	word	repeated	alternating	722.83	1
2	34	word	repeated	alternating	589.97	1
2	35	word	repeated	alternating	652.67	1
2	36	word	repeated	alternating	587.51	1
2	37	word	repeated	alternating	580.3	1
2	38	word	repeated	alternating	704.64	1
2	39	word	repeated	alternating	869.97	1
2	40	word	repeated	alternating	596.6	1
2	41	word	repeated	alternating	573.83	1
2	42	word	repeated	alternating	728.43	1
2	43	word	repeated	alternating	731.78	1
2	44	word	repeated	alternating	597.51	1
2	45	word	repeated	alternating	573.11	1
2	46	word	repeated	alternating	580.7	1
2	47	word	repeated	alternating	530.83	1
2	48	word	repeated	alternating	851.24	1
2	49	word	repeated	alternating	512.36	1
2	50	word	repeated	alternating	572.83	1
2	51	word	repeated	alternating	656.8	1
2	52	word	repeated	alternating	742.9	1
2	53	word	repeated	alternating	806.17	1
2	54	word	repeated	alternating	668.04	1
2	55	word	repeated	alternating	591.48	1
2	56	word	repeated	alternating	552.93	1
2	57	word	repeated	alternating	779.78	1
2	58	word	repeated	alternating	515.54	1
2	59	word	repeated	alternating	659.96	1
2	60	word	repeated	alternating	518.47	1
2	61	word	unrelated	lowercase	754.16	1
2	62	word	unrelated	lowercase	571.31	1
2	63	word	unrelated	lowercase	793.77	1
2	64	word	unrelated	lowercase	970.36	1
2	65	word	unrelated	lowercase	755.87	1
2	66	word	unrelated	lowercase	721.03	1
2	67	word	unrelated	lowercase	529.59	1
2	68	word	unrelated	lowercase	604.94	1
2	69	word	unrelated	lowercase	602.66	1
2	70	word	unrelated	lowercase	738.79	1
2	71	word	unrelated	lowercase	655.28	1
2	72	word	unrelated	lowercase	850.84	1
2	73	word	unrelated	lowercase	660.63	1
2	74	word	unrelated	lowercase	683.63	1
2	75	word	unrelated	lowercase	670.11	1
2	76	word	unrelated	lowercase	638.24	1
2	77	word	unrelated	lowercase	627.11	1
2	78	word	unrelated	lowercase	611.64	1
2	79	word	unrelated	lowercase	690.56	1
2	80	word	unrelated	lowercase	751.65	1
2	81	word	unrelated	lowercase	602.24	1
2	82	word	unrelated	lowercase	NA	0
2	83	word	unrelated	lowercase	639.33	1
2	84	word	unrelated	lowercase	555.56	1
2	85	word	unrelated	lowercase	1005.5	1
2	86	word	unrelated	lowercase	567.14	1
2	87	word	unrelated	lowercase	655.92	1
2	88	word	unrelated	lowercase	666.28	1
2	89	word	unrelated	lowercase	808.39	1
2	90	word	unrelated	lowercase	638.93	1
2	91	word	unrelated	alternating	536.68	1
2	92	word	unrelated	alternating	616.05	1
2	93	word	unrelated	alternating	666.5	1
2	94	word	unrelated	alternating	595.86	1
2	95	word	unrelated	alternating	737.15	1
2	96	word	unrelated	alternating	759.69	1
2	97	word	unrelated	alternating	599	1
2	98	word	unrelated	alternating	752.7	1
2	99	word	unrelated	alternating	623.63	1
2	100	word	unrelated	alternating	721.73	1
2	101	word	unrelated	alternating	678.68	1
2	102	word	unrelated	alternating	722.02	1
2	103	word	unrelated	alternating	694.83	1
2	104	word	unrelated	alternating	516.16	1
2	105	word	unrelated	alternating	644.07	1
2	106	word	unrelated	alternating	648.46	1
2	107	word	unrelated	alternating	725.69	1
2	108	word	unrelated	alternating	556.37	1
2	109	word	unrelated	alternating	581.17	1
2	110	word	unrelated	alternating	806.8	1
2	111	word	unrelated	alternating	836.55	1
2	112	word	unrelated	alternating	567.03	1
2	113	word	unrelated	alternating	603.37	1
2	114	word	unrelated	alternating	611.92	1
2	115	word	unrelated	alternating	902.84	1
2	116	word	unrelated	alternating	677.3	1
2	117	word	unrelated	alternating	608.63	1
2	118	word	unrelated	alternating	656.51	1
2	119	word	unrelated	alternating	675.39	1
2	120	word	unrelated	alternating	641.9	1
3	1	word	repeated	lowercase	757.8	1
3	2	word	repeated	lowercase	528.3	1
3	3	word	repeated	lowercase	647.47	1
3	4	word	repeated	lowercase	467.93	1
3	5	word	repeated	lowercase	574.94	1
3	6	word	repeated	lowercase	938.46	1
3	7	word	repeated	lowercase	785.93	1
3	8	word	repeated	lowercase	565.51	1
3	9	word	repeated	lowercase	670.45	1
3	10	word	repeated	lowercase	692.74	1
3	11	word	repeated	lowercase	578.75	1
3	12	word	repeated	lowercase	552.83	1
3	13	word	repeated	lowercase	671.85	1
3	14	word	repeated	lowercase	756.01	1
3	15	word	repeated	lowercase	855.12	1
3	16	word	repeated	lowercase	645.33	1
3	17	word	repeated	lowercase	615.22	1
3	18	word	repeated	lowercase	480.03	1
3	19	word	repeated	lowercase	540.73	1
3	20	word	repeated	lowercase	522.33	1
3	21	word	repeated	lowercase	453.2	1
3	22	word	repeated	lowercase	699.47	1
3	23	word	repeated	lowercase	505.77	1
3	24	word	repeated	lowercase	808.37	1
3	25	word	repeated	lowercase	556.38	1
3	26	word	repeated	lowercase	521.73	1
3	27	word	repeated	lowercase	712.55	1
3	28	word	repeated	lowercase	513.85	1
3	29	word	repeated	lowercase	463.42	1
3	30	word	repeated	lowercase	492.9	1
3	31	word	repeated	alternating	653.79	1
3	32	word	repeated	alternating	472.77	1
3	33	word	repeated	alternating	671.3	1
3	34	word	repeated	alternating	828.72	1
3	35	word	repeated	alternating	507.24	1
3	36	word	repeated	alternating	643.08	1
3	37	word	repeated	alternating	800.97	1
3	38	word	repeated	alternating	604.84	1
3	39	word	repeated	alternating	552.3	1
3	40	word	repeated	alternating	495.74	1
3	41	word	repeated	alternating	563.65	1
3	42	word	repeated	alternating	534.38	1
3	43	word	repeated	alternating	552.79	1
3	44	word	repeated	alternating	676.49	1
3	45	word	repeated	alternating	472.4	1
3	46	word	repeated	alternating	591.32	1
3	47	word	repeated	alternating	502.76	1
3	48	word	repeated	alternating	420.32	1
3	49	word	repeated	alternating	566.12	1
3	50	word	repeated	alternating	498.1	1
3	51	word	repeated	alternating	418.55	1
3	52	word	repeated	alternating	935.03	1
3	53	word	repeated	alternating	583.81	1
3	54	word	repeated	alternating	641.26	1
3	55	word	repeated	alternating	527.93	1
3	56	word	repeated	alternating	585.06	1
3	57	word	repeated	alternating	475.06	1
3	58	word	repeated	alternating	752.06	1
3	59	word	repeated	alternating	743.79	1
3	60	word	repeated	alternating	617.99	1
3	61	word	unrelated	lowercase	909.28	1
3	62	word	unrelated	lowercase	496.42	1
3	63	word	unrelated	lowercase	706.77	1
3	64	word	unrelated	lowercase	607.72	1
3	65	word	unrelated	lowercase	800.1	1
3	66	word	unrelated	lowercase	702.53	1
3	67	word	unrelated	lowercase	544.18	1
3	68	word	unrelated	lowercase	493.88	1
3	69	word	unrelated	lowercase	669.02	1
3	70	word	unrelated	lowercase	733.53	1
3	71	word	unrelated	lowercase	467.55	1
3	72	word	unrelated	lowercase	610.61	1
3	73	word	unrelated	lowercase	514.54	1
3	74	word	unrelated	lowercase	557.91	1
3	75	word	unrelated	lowercase	557.94	1
3	76	word	unrelated	lowercase	643.21	1
3	77	word	unrelated	lowercase	736.88	1
3	78	word	unrelated	lowercase	667.73	1
3	79	word	unrelated	lowercase	446.06	1
3	80	word	unrelated	lowercase	595.33	1
3	81	word	unrelated	lowercase	529.71	1
3	82	word	unrelated	lowercase	632.19	1
3	83	word	unrelated	lowercase	635.83	1
3	84	word	unrelated	lowercase	712.67	1
3	85	word	unrelated	lowercase	563.3	1
3	86	word	unrelated	lowercase	598.91	1
3	87	word	unrelated	lowercase	487.01	1
3	88	word	unrelated	lowercase	827.1	1
3	89	word	unrelated	lowercase	560.52	1
3	90	word	unrelated	lowercase	580.05	1
3	91	word	unrelated	alternating	580.74	1
3	92	word	unrelated	alternating	594.59	1
3	93	word	unrelated	alternating	579.37	1
3	94	word	unrelated	alternating	706.62	1
3	95	word	unrelated	alternating	580.35	1
3	96	word	unrelated	alternating	614.98	1
3	97	word	unrelated	alternating	573.29	1
3	98	word	unrelated	alternating	571.51	1
3	99	word	unrelated	alternating	679.98	1
3	100	word	unrelated	alternating	599.44	1
3	101	word	unrelated	alternating	648.73	1
3	102	word	unrelated	alternating	488.3	1
3	103	word	unrelated	alternating	557.3	1
3	104	word	unrelated	alternating	547.9	1
3	105	word	unrelated	alternating	500.36	1
3	106	word	unrelated	alternating	528.64	1
3	107	word	unrelated	alternating	610.37	1
3	108	word	unrelated	alternating	596.15	1
3	109	word	unrelated	alternating	662.22	1
3	110	word	unrelated	alternating	466.96	1
3	111	word	unrelated	alternating	815.98	1
3	112	word	unrelated	alternating	606.13	1
3	113	word	unrelated	alternating	672.78	1
3	114	word	unrelated	alternating	614.73	1
3	115	word	unrelated	alternating	771.26	1
3	116	word	unrelated	alternating	558.47	1
3	117	word	unrelated	alternating	565.33	1
3	118	word	unrelated	alternating	550.24	1
3	119	word	unrelated	alternating	697.03	1
3	120	word	unrelated	alternating	640.24	1
4	1	word	repeated	lowercase	392.34	1
4	2	word	repeated	lowercase	351.31	1
4	3	word	repeated	lowercase	422.63	1
4	4	word	repeated	lowercase	377.97	1
4	5	word	repeated	lowercase	342.17	1
4	6	word	repeated	lowercase	371	1
4	7	word	repeated	lowercase	392.96	1
4	8	word	repeated	lowercase	435.19	1
4	9	word	repeated	lowercase	398.01	1
4	10	word	repeated	lowercase	349.72	1
4	11	word	repeated	lowercase	371.1	1
4	12	word	repeated	lowercase	374.24	1
4	13	word	repeated	lowercase	344.35	1
4	14	word	repeated	lowercase	481.19	1
4	15	word	repeated	lowercase	368.6	1
4	16	word	repeated	lowercase	357.8	1
4	17	word	repeated	lowercase	362.13	1
4	18	word	repeated	lowercase	361.12	1
4	19	word	repeated	lowercase	473.94	1
4	20	word	repeated	lowercase	376.29	1
4	21	word	repeated	lowercase	381.96	1
4	22	word	repeated	lowercase	354.96	1
4	23	word	repeated	lowercase	474.43	1
4	24	word	repeated	lowercase	391.81	1
4	25	word	repeated	lowercase	349.53	1
4	26	word	repeated	lowercase	386.96	1
4	27	word	repeated	lowercase	412.43	1
4	28	word	repeated	lowercase	455.2	1
4	29	word	repeated	lowercase	395.4	1
4	30	word	repeated	lowercase	390.09	1
4	31	word	repeated	alternating	387.57	1
4	32	word	repeated	alternating	421.25	1
4	33	word	repeated	alternating	452.65	1
4	34	word	repeated	alternating	414.31	1
4	35	word	repeated	alternating	473.11	1
4	36	word	repeated	alternating	365.23	1
4	37	word	repeated	alternating	382.1	1
4	38	word	repeated	alternating	411.06	1
4	39	word	repeated	alternating	514.43	1
4	40	word	repeated	alternating	414.56	1
4	41	word	repeated	alternating	403.45	1
4	42	word	repeated	alternating	424.26	1
4	43	word	repeated	alternating	384.53	1
4	44	word	repeated	alternating	368.9	1
4	45	word	repeated	alternating	363.19	1
4	46	word	repeated	alternating	437.92	1
4	47	word	repeated	alternating	379.49	1
4	48	word	repeated	alternating	374.23	1
4	49	word	repeated	alternating	365.69	1
4	50	word	repeated	alternating	445.05	1
4	51	word	repeated	alternating	376.69	1
4	52	word	repeated	alternating	335.46	1
4	53	word	repeated	alternating	376.77	1
4	54	word	repeated	alternating	391.76	1
4	55	word	repeated	alternating	387.14	1
4	56	word	repeated	alternating	402.51	1
4	57	word	repeated	alternating	457.2	1
4	58	word	repeated	alternating	383.72	1
4	59	word	repeated	alternating	386.55	1
4	60	word	repeated	alternating	368.41	1
4	61	word	unrelated	lowercase	408.08	1
4	62	word	unrelated	lowercase	421.67	1
4	63	word	unrelated	lowercase	347.09	1
4	64	word	unrelated	lowercase	437.1	1
4	65	word	unrelated	lowercase	441.91	1
4	66	word	unrelated	lowercase	527.74	1
4	67	word	unrelated	lowercase	421.33	1
4	68	word	unrelated	lowercase	NA	0
4	69	word	unrelated	lowercase	531.18	1
4	70	word	unrelated	lowercase	478.79	1
4	71	word	unrelated	lowercase	NA	0
4	72	word	unrelated	lowercase	475.23	1
4	73	word	unrelated	lowercase	370.94	1
4	74	word	unrelated	lowercase	365.75	1
4	75	word	unrelated	lowercase	384.04	1
4	76	word	unrelated	lowercase	547.08	1
4	77	word	unrelated	lowercase	434.51	1
4	78	word	unrelated	lowercase	362.5	1
4	79	word	unrelated	lowercase	406.02	1
4	80	word	unrelated	lowercase	433.18	1
4	81	word	unrelated	lowercase	466.35	1
4	82	word	unrelated	lowercase	440.02	1
4	83	word	unrelated	lowercase	550.63	1
4	84	word	unrelated	lowercase	440.69	1
4	85	word	unrelated	lowercase	539.28	1
4	86	word	unrelated	lowercase	490.42	1
4	87	word	unrelated	lowercase	429.06	1
4	88	word	unrelated	lowercase	399.2	1
4	89	word	unrelated	lowercase	373.92	1
4	90	word	unrelated	lowercase	444.5	1
4	91	word	unrelated	alternating	376.38	1
4	92	word	unrelated	alternating	386.98	1
4	93	word	unrelated	alternating	464.44	1
4	94	word	unrelated	alternating	387.42	1
4	95	word	unrelated	alternating	368.83	1
4	96	word	unrelated	alternating	421.8	1
4	97	word	unrelated	alternating	459.07	1
4	98	word	unrelated	alternating	407.3	1
4	99	word	unrelated	alternating	488.16	1
4	100	word	unrelated	alternating	449.25	1
4	101	word	unrelated	alternating	402.92	1
4	102	word	unrelated	alternating	405.84	1
4	103	word	unrelated	alternating	491.79	1
4	104	word	unrelated	alternating	457.79	1
4	105	word	unrelated	alternating	392.39	1
4	106	word	unrelated	alternating	503.98	1
4	107	word	unrelated	alternating	475.49	1
4	108	word	unrelated	alternating	376.59	1
4	109	word	unrelated	alternating	459.26	1
4	110	word	unrelated	alternating	465.3	1
4	111	word	unrelated	alternating	475.22	1
4	112	word	unrelated	alternating	457.91	1
4	113	word	unrelated	alternating	449.48	1
4	114	word	unrelated	alternating	437.67	1
4	115	word	unrelated	alternating	455.38	1
4	116	word	unrelated	alternating	408.49	1
4	117	word	unrelated	alternating	450.42	1
4	118	word	unrelated	alternating	402.99	1
4	119	word	unrelated	alternating	448.41	1
4	120	word	unrelated	alternating	501.5	1
5	1	word	repeated	lowercase	500.07	1
5	2	word	repeated	lowercase	582.4	1
5	3	word	repeated	lowercase	769.4	1
5	4	word	repeated	lowercase	638.98	1
5	5	word	repeated	lowercase	956.63	1
5	6	word	repeated	lowercase	468.59	1
5	7	word	repeated	lowercase	554.46	1
5	8	word	repeated	lowercase	750.99	1
5	9	word	repeated	lowercase	825.89	1
5	10	word	repeated	lowercase	708.32	1
5	11	word	repeated	lowercase	585.35	1
5	12	word	repeated	lowercase	473.08	1
5	13	word	repeated	lowercase	623.62	1
5	14	word	repeated	lowercase	883.55	1
5	15	word	repeated	lowercase	859.21	1
5	16	word	repeated	lowercase	700.06	1
5	17	word	repeated	lowercase	876.2	1
5	18	word	repeated	lowercase	871.64	1
5	19	word	repeated	lowercase	787.55	1
5	20	word	repeated	lowercase	544.27	1
5	21	word	repeated	lowercase	574	1
5	22	word	repeated	lowercase	623.88	1
5	23	word	repeated	lowercase	960.03	1
5	24	word	repeated	lowercase	610.9	1
5	25	word	repeated	lowercase	494.03	1
5	26	word	repeated	lowercase	655.43	1
5	27	word	repeated	lowercase	651.68	1
5	28	word	repeated	lowercase	1321.84	1
5	29	word	repeated	lowercase	478.37	1
5	30	word	repeated	lowercase	552.59	1
5	31	word	repeated	alternating	734.6	1
5	32	word	repeated	alternating	625.87	1
5	33	word	repeated	alternating	590.4	1
5	34	word	repeated	alternating	815.72	1
5	35	word	repeated	alternating	617.98	1
5	36	word	repeated	alternating	591.95	1
5	37	word	repeated	alternating	583.79	1
5	38	word	repeated	alternating	969.92	1
5	39	word	repeated	alternating	704.29	1
5	40	word	repeated	alternating	850.74	1
5	41	word	repeated	alternating	634.18	1
5	42	word	repeated	alternating	716.21	1
5	43	word	repeated	alternating	628.86	1
5	44	word	repeated	alternating	710.68	1
5	45	word	repeated	alternating	489.96	1
5	46	word	repeated	alternating	727.15	1
5	47	word	repeated	alternating	601.96	1
5	48	word	repeated	alternating	532.3	1
5	49	word	repeated	alternating	694.74	1
5	50	word	repeated	alternating	735.67	1
5	51	word	repeated	alternating	603.32	1
5	52	word	repeated	alternating	1446.77	1
5	53	word	repeated	alternating	815.21	1
5	54	word	repeated	alternating	704.55	1
5	55	word	repeated	alternating	568.25	1
5	56	word	repeated	alternating	549.34	1
5	57	word	repeated	alternating	638.72	1
5	58	word	repeated	alternating	507.07	1
5	59	word	repeated	alternating	721.89	1
5	60	word	repeated	alternating	627.9	1
5	61	word	unrelated	lowercase	714.88	1
5	62	word	unrelated	lowercase	583.4	1
5	63	word	unrelated	lowercase	680.19	1
5	64	word	unrelated	lowercase	695.69	1
5	65	word	unrelated	lowercase	833.42	1
5	66	word	unrelated	lowercase	644.36	1
5	67	word	unrelated	lowercase	536.28	1
5	68	word	unrelated	lowercase	603.33	1
5	69	word	unrelated	lowercase	1288.92	1
5	70	word	unrelated	lowercase	854.5	1
5	71	word	unrelated	lowercase	748.17	1
5	72	word	unrelated	lowercase	1292.86	1
5	73	word	unrelated	lowercase	559.94	1
5	74	word	unrelated	lowercase	700.08	1
5	75	word	unrelated	lowercase	797.79	1
5	76	word	unrelated	lowercase	623.45	1
5	77	word	unrelated	lowercase	645.87	1
5	78	word	unrelated	lowercase	683.39	1
5	79	word	unrelated	lowercase	639.44	1
5	80	word	unrelated	lowercase	741.43	1
5	81	word	unrelated	lowercase	574.37	1
5	82	word	unrelated	lowercase	689.1	1
5	83	word	unrelated	lowercase	561.18	1
5	84	word	unrelated	lowercase	684.71	1
5	85	word	unrelated	lowercase	764.93	1
5	86	word	unrelated	lowercase	1105.59	1
5	87	word	unrelated	lowercase	694.97	1
5	88	word	unrelated	lowercase	639.41	1
5	89	word	unrelated	lowercase	659.97	1
5	90	word	unrelated	lowercase	552.11	1
5	91	word	unrelated	alternating	777.27	1
5	92	word	unrelated	alternating	NA	0
5	93	word	unrelated	alternating	666.58	1
5	94	word	unrelated	alternating	700.07	1
5	95	word	unrelated	alternating	725.74	1
5	96	word	unrelated	alternating	755.36	1
5	97	word	unrelated	alternating	787.18	1
5	98	word	unrelated	alternating	574	1
5	99	word	unrelated	alternating	597.82	1
5	100	word	unrelated	alternating	660.82	1
5	101	word	unrelated	alternating	592.94	1
5	102	word	unrelated	alternating	578.09	1
5	103	word	unrelated	alternating	683.42	1
5	104	word	unrelated	alternating	572.94	1
5	105	word	unrelated	alternating	793.5	1
5	106	word	unrelated	alternating	798.95	1
5	107	word	unrelated	alternating	685.39	1
5	108	word	unrelated	alternating	656.74	1
5	109	word	unrelated	alternating	716.93	1
5	110	word	unrelated	alternating	744.82	1
5	111	word	unrelated	alternating	1133.43	1
5	112	word	unrelated	alternating	632.8	1
5	113	word	unrelated	alternating	810.57	1
5	114	word	unrelated	alternating	751.09	1
5	115	word	unrelated	alternating	519.67	1
5	116	word	unrelated	alternating	922.46	1
5	117	word	unrelated	alternating	750.08	1
5	118	word	unrelated	alternating	717.24	1
5	119	word	unrelated	alternating	640.56	1
5	120	word	unrelated	alternating	675.43	1
6	1	word	repeated	lowercase	602.48	1
6	2	word	repeated	lowercase	743.78	1
6	3	word	repeated	lowercase	615.47	1
6	4	word	repeated	lowercase	610.32	1
6	5	word	repeated	lowercase	501.85	1
6	6	word	repeated	lowercase	695.91	1
6	7	word	repeated	lowercase	716.72	1
6	8	word	repeated	lowercase	807.52	1
6	9	word	repeated	lowercase	788.26	1
6	10	word	repeated	lowercase	930.97	1
6	11	word	repeated	lowercase	624.86	1
6	12	word	repeated	lowercase	520.29	1
6	13	word	repeated	lowercase	847.68	1
6	14	word	repeated	lowercase	NA	0
6	15	word	repeated	lowercase	765.78	1
6	16	word	repeated	lowercase	NA	0
6	17	word	repeated	lowercase	869.97	1
6	18	word	repeated	lowercase	639.09	1
6	19	word	repeated	lowercase	633.24	1
6	20	word	repeated	lowercase	583.38	1
6	21	word	repeated	lowercase	566.25	1
6	22	word	repeated	lowercase	1146.93	1
6	23	word	repeated	lowercase	891.57	1
6	24	word	repeated	lowercase	543.85	1
6	25	word	repeated	lowercase	616.71	1
6	26	word	repeated	lowercase	566.94	1
6	27	word	repeated	lowercase	533.39	1
6	28	word	repeated	lowercase	686.39	1
6	29	word	repeated	lowercase	941.16	1
6	30	word	repeated	lowercase	746.74	1
6	31	word	repeated	alternating	715.18	1
6	32	word	repeated	alternating	643.28	1
6	33	word	repeated	alternating	788.17	1
6	34	word	repeated	alternating	701.58	1
6	35	word	repeated	alternating	651.67	1
6	36	word	repeated	alternating	643.02	1
6	37	word	repeated	alternating	562	1
6	38	word	repeated	alternating	883.42	1
6	39	word	repeated	alternating	616.74	1
6	40	word	repeated	alternating	609.56	1
6	41	word	repeated	alternating	568.72	1
6	42	word	repeated	alternating	852.76	1
6	43	word	repeated	alternating	836.89	1
6	44	word	repeated	alternating	616.74	1
6	45	word	repeated	alternating	542.6	1
6	46	word	repeated	alternating	578.8	1
6	47	word	repeated	alternating	642.52	1
6	48	word	repeated	alternating	716.74	1
6	49	word	repeated	alternating	504.39	1
6	50	word	repeated	alternating	575.51	1
6	51	word	repeated	alternating	476.81	1
6	52	word	repeated	alternating	600.84	1
6	53	word	repeated	alternating	781.52	1
6	54	word	repeated	alternating	601.74	1
6	55	word	repeated	alternating	505.85	1
6	56	word	repeated	alternating	606.29	1
6	57	word	repeated	alternating	635.46	1
6	58	word	repeated	alternating	522.63	1
6	59	word	repeated	alternating	520.76	1
6	60	word	repeated	alternating	571.86	1
6	61	word	unrelated	lowercase	983.08	1
6	62	word	unrelated	lowercase	836.48	1
6	63	word	unrelated	lowercase	633.38	1
6	64	word	unrelated	lowercase	625.32	1
6	65	word	unrelated	lowercase	560.31	1
6	66	word	unrelated	lowercase	741.72	1
6	67	word	unrelated	lowercase	623.68	1
6	68	word	unrelated	lowercase	975.8	1
6	69	word	unrelated	lowercase	566.74	1
6	70	word	unrelated	lowercase	704.71	1
6	71	word	unrelated	lowercase	879.81	1
6	72	word	unrelated	lowercase	797.03	1
6	73	word	unrelated	lowercase	589.34	1
6	74	word	unrelated	lowercase	757.22	1
6	75	word	unrelated	lowercase	536.52	1
6	76	word	unrelated	lowercase	715.39	1
6	77	word	unrelated	lowercase	550.07	1
6	78	word	unrelated	lowercase	613.71	1
6	79	word	unrelated	lowercase	939.37	1
6	80	word	unrelated	lowercase	825.67	1
6	81	word	unrelated	lowercase	611.34	1
6	82	word	unrelated	lowercase	606.48	1
6	83	word	unrelated	lowercase	738.55	1
6	84	word	unrelated	lowercase	757.03	1
6	85	word	unrelated	lowercase	720.49	1
6	86	word	unrelated	lowercase	600.05	1
6	87	word	unrelated	lowercase	626.46	1
6	88	word	unrelated	lowercase	830.35	1
6	89	word	unrelated	lowercase	544.69	1
6	90	word	unrelated	lowercase	613.65	1
6	91	word	unrelated	alternating	721.69	1
6	92	word	unrelated	alternating	597.08	1
6	93	word	unrelated	alternating	574.67	1
6	94	word	unrelated	alternating	587.63	1
6	95	word	unrelated	alternating	852.45	1
6	96	word	unrelated	alternating	766.9	1
6	97	word	unrelated	alternating	662.01	1
6	98	word	unrelated	alternating	574.8	1
6	99	word	unrelated	alternating	637.21	1
6	100	word	unrelated	alternating	732.97	1
6	101	word	unrelated	alternating	606.39	1
6	102	word	unrelated	alternating	704.32	1
6	103	word	unrelated	alternating	679.73	1
6	104	word	unrelated	alternating	621.05	1
6	105	word	unrelated	alternating	766.72	1
6	106	word	unrelated	alternating	800.72	1
6	107	word	unrelated	alternating	850.06	1
6	108	word	unrelated	alternating	1004.83	1
6	109	word	unrelated	alternating	1160.53	1
6	110	word	unrelated	alternating	507.59	1
6	111	word	unrelated	alternating	816.73	1
6	112	word	unrelated	alternating	620.66	1
6	113	word	unrelated	alternating	744.6	1
6	114	word	unrelated	alternating	877.89	1
6	115	word	unrelated	alternating	1029.78	1
6	116	word	unrelated	alternating	651.58	1
6	117	word	unrelated	alternating	738.39	1
6	118	word	unrelated	alternating	609.34	1
6	119	word	unrelated	alternating	580.94	1
6	120	word	unrelated	alternating	757.83	1
7	1	word	repeated	lowercase	559.48	1
7	2	word	repeated	lowercase	474.01	1
7	3	word	repeated	lowercase	506.85	1
7	4	word	repeated	lowercase	564.97	1
7	5	word	repeated	lowercase	433.35	1
7	6	word	repeated	lowercase	488.55	1
7	7	word	repeated	lowercase	1418.46	1
7	8	word	repeated	lowercase	567.37	1
7	9	word	repeated	lowercase	628.05	1
7	10	word	repeated	lowercase	378.76	1
7	11	word	repeated	lowercase	469.02	1
7	12	word	repeated	lowercase	637.89	1
7	13	word	repeated	lowercase	631.82	1
7	14	word	repeated	lowercase	708.59	1
7	15	word	repeated	lowercase	543.74	1
7	16	word	repeated	lowercase	751.86	1
7	17	word	repeated	lowercase	537.8	1
7	18	word	repeated	lowercase	553.79	1
7	19	word	repeated	lowercase	567.65	1
7	20	word	repeated	lowercase	484.41	1
7	21	word	repeated	lowercase	980.3	1
7	22	word	repeated	lowercase	587.15	1
7	23	word	repeated	lowercase	1115.96	1
7	24	word	repeated	lowercase	579.88	1
7	25	word	repeated	lowercase	552.95	1
7	26	word	repeated	lowercase	501.26	1
7	27	word	repeated	lowercase	606.01	1
7	28	word	repeated	lowercase	531.91	1
7	29	word	repeated	lowercase	540.5	1
7	30	word	repeated	lowercase	425.48	1
7	31	word	repeated	alternating	874.57	1
7	32	word	repeated	alternating	462.05	1
7	33	word	repeated	alternating	478.07	1
7	34	word	repeated	alternating	479.15	1
7	35	word	repeated	alternating	503.93	1
7	36	word	repeated	alternating	651.32	1
7	37	word	repeated	alternating	493.73	1
7	38	word	repeated	alternating	751.33	1
7	39	word	repeated	alternating	NA	0
7	40	word	repeated	alternating	599.99	1
7	41	word	repeated	alternating	486.58	1
7	42	word	repeated	alternating	572.49	1
7	43	word	repeated	alternating	592.79	1
7	44	word	repeated	alternating	411.63	1
7	45	word	repeated	alternating	512.78	1
7	46	word	repeated	alternating	590.82	1
7	47	word	repeated	alternating	425.07	1
7	48	word	repeated	alternating	518.54	1
7	49	word	repeated	alternating	510.78	1
7	50	word	repeated	alternating	507.72	1
7	51	word	repeated	alternating	495.9	1
7	52	word	repeated	alternating	660.51	1
7	53	word	repeated	alternating	696.08	1
7	54	word	repeated	alternating	512.48	1
7	55	word	repeated	alternating	468.78	1
7	56	word	repeated	alternating	714.24	1
7	57	word	repeated	alternating	598.8	1
7	58	word	repeated	alternating	418.91	1
7	59	word	repeated	alternating	582.74	1
7	60	word	repeated	alternating	797.28	1
7	61	word	unrelated	lowercase	838.06	1
7	62	word	unrelated	lowercase	579.8	1
7	63	word	unrelated	lowercase	534.39	1
7	64	word	unrelated	lowercase	610.14	1
7	65	word	unrelated	lowercase	693.42	1
7	66	word	unrelated	lowercase	538.71	1
7	67	word	unrelated	lowercase	670.48	1
7	68	word	unrelated	lowercase	526.26	1
7	69	word	unrelated	lowercase	587.06	1
7	70	word	unrelated	lowercase	474.71	1
7	71	word	unrelated	lowercase	509.48	1
7	72	word	unrelated	lowercase	724.07	1
7	73	word	unrelated	lowercase	510.99	1
7	74	word	unrelated	lowercase	567.82	1
7	75	word	unrelated	lowercase	604.7	1
7	76	word	unrelated	lowercase	494.62	1
7	77	word	unrelated	lowercase	570.28	1
7	78	word	unrelated	lowercase	832.48	1
7	79	word	unrelated	lowercase	590.21	1
7	80	word	unrelated	lowercase	769.22	1
7	81	word	unrelated	lowercase	NA	0
7	82	word	unrelated	lowercase	561.49	1
7	83	word	unrelated	lowercase	572.7	1
7	84	word	unrelated	lowercase	520.51	1
7	85	word	unrelated	lowercase	805.32	1
7	86	word	unrelated	lowercase	647.34	1
7	87	word	unrelated	lowercase	446.2	1
7	88	word	unrelated	lowercase	566.8	1
7	89	word	unrelated	lowercase	553.99	1
7	90	word	unrelated	lowercase	505.87	1
7	91	word	unrelated	alternating	524.21	1
7	92	word	unrelated	alternating	450.44	1
7	93	word	unrelated	alternating	483.19	1
7	94	word	unrelated	alternating	566.35	1
7	95	word	unrelated	alternating	585.34	1
7	96	word	unrelated	alternating	642.14	1
7	97	word	unrelated	alternating	535.82	1
7	98	word	unrelated	alternating	500.41	1
7	99	word	unrelated	alternating	564.01	1
7	100	word	unrelated	alternating	585.67	1
7	101	word	unrelated	alternating	588.15	1
7	102	word	unrelated	alternating	495.36	1
7	103	word	unrelated	alternating	517.29	1
7	104	word	unrelated	alternating	433.49	1
7	105	word	unrelated	alternating	856.4	1
7	106	word	unrelated	alternating	860.83	1
7	107	word	unrelated	alternating	545.73	1
7	108	word	unrelated	alternating	938.83	1
7	109	word	unrelated	alternating	686.94	1
7	110	word	unrelated	alternating	498.68	1
7	111	word	unrelated	alternating	923.5	1
7	112	word	unrelated	alternating	470.97	1
7	113	word	unrelated	alternating	635.22	1
7	114	word	unrelated	alternating	488.13	1
7	115	word	unrelated	alternating	546.61	1
7	116	word	unrelated	alternating	691.27	1
7	117	word	unrelated	alternating	1290.09	1
7	118	word	unrelated	alternating	791.18	1
7	119	word	unrelated	alternating	608.12	1
7	120	word	unrelated	alternating	623.73	1
8	1	word	repeated	lowercase	460.5	1
8	2	word	repeated	lowercase	557.22	1
8	3	word	repeated	lowercase	429.78	1
8	4	word	repeated	lowercase	447.29	1
8	5	word	repeated	lowercase	388.79	1
8	6	word	repeated	lowercase	501.05	1
8	7	word	repeated	lowercase	493.43	1
8	8	word	repeated	lowercase	783.57	1
8	9	word	repeated	lowercase	547.34	1
8	10	word	repeated	lowercase	476.92	1
8	11	word	repeated	lowercase	496.61	1
8	12	word	repeated	lowercase	571.79	1
8	13	word	repeated	lowercase	636.66	1
8	14	word	repeated	lowercase	NA	0
8	15	word	repeated	lowercase	627.04	1
8	16	word	repeated	lowercase	481.68	1
8	17	word	repeated	lowercase	513.33	1
8	18	word	repeated	lowercase	537.76	1
8	19	word	repeated	lowercase	505.9	1
8	20	word	repeated	lowercase	653.21	1
8	21	word	repeated	lowercase	383.38	1
8	22	word	repeated	lowercase	561.27	1
8	23	word	repeated	lowercase	567.3	1
8	24	word	repeated	lowercase	492.95	1
8	25	word	repeated	lowercase	567.37	1
8	26	word	repeated	lowercase	660.02	1
8	27	word	repeated	lowercase	665.25	1
8	28	word	repeated	lowercase	592.16	1
8	29	word	repeated	lowercase	517.55	1
8	30	word	repeated	lowercase	497.06	1
8	31	word	repeated	alternating	459.16	1
8	32	word	repeated	alternating	468.95	1
8	33	word	repeated	alternating	458.19	1
8	34	word	repeated	alternating	545.37	1
8	35	word	repeated	alternating	556.06	1
8	36	word	repeated	alternating	822.04	1
8	37	word	repeated	alternating	546.96	1
8	38	word	repeated	alternating	437.29	1
8	39	word	repeated	alternating	436.16	1
8	40	word	repeated	alternating	634.31	1
8	41	word	repeated	alternating	539.15	1
8	42	word	repeated	alternating	596.12	1
8	43	word	repeated	alternating	566.71	1
8	44	word	repeated	alternating	687.97	1
8	45	word	repeated	alternating	543.13	1
8	46	word	repeated	alternating	484.3	1
8	47	word	repeated	alternating	697.48	1
8	48	word	repeated	alternating	782.74	1
8	49	word	repeated	alternating	531.65	1
8	50	word	repeated	alternating	549.71	1
8	51	word	repeated	alternating	502.66	1
8	52	word	repeated	alternating	530.83	1
8	53	word	repeated	alternating	525.9	1
8	54	word	repeated	alternating	NA	0
8	55	word	repeated	alternating	383.04	1
8	56	word	repeated	alternating	523.45	1
8	57	word	repeated	alternating	479.94	1
8	58	word	repeated	alternating	491.99	1
8	59	word	repeated	alternating	517.75	1
8	60	word	repeated	alternating	456.4	1
8	61	word	unrelated	lowercase	514.02	1
8	62	word	unrelated	lowercase	646	1
8	63	word	unrelated	lowercase	623.04	1
8	64	word	unrelated	lowercase	583.4	1
8	65	word	unrelated	lowercase	646.59	1
8	66	word	unrelated	lowercase	517.74	1
8	67	word	unrelated	lowercase	545.81	1
8	68	word	unrelated	lowercase	528.08	1
8	69	word	unrelated	lowercase	705.3	1
8	70	word	unrelated	lowercase	483.06	1
8	71	word	unrelated	lowercase	532.49	1
8	72	word	unrelated	lowercase	501.01	1
8	73	word	unrelated	lowercase	534.35	1
8	74	word	unrelated	lowercase	534.77	1
8	75	word	unrelated	lowercase	570.55	1
8	76	word	unrelated	lowercase	596.45	1
8	77	word	unrelated	lowercase	522.41	1
8	78	word	unrelated	lowercase	525.82	1
8	79	word	unrelated	lowercase	591.33	1
8	80	word	unrelated	lowercase	536.07	1
8	81	word	unrelated	lowercase	NA	0
8	82	word	unrelated	lowercase	513.65	1
8	83	word	unrelated	lowercase	868.49	1
8	84	word	unrelated	lowercase	522.66	1
8	85	word	unrelated	lowercase	690.2	1
8	86	word	unrelated	lowercase	490.65	1
8	87	word	unrelated	lowercase	604.55	1
8	88	word	unrelated	lowercase	492	1
8	89	word	unrelated	lowercase	674.53	1
8	90	word	unrelated	lowercase	521.95	1
8	91	word	unrelated	alternating	600.07	1
8	92	word	unrelated	alternating	637.65	1
8	93	word	unrelated	alternating	521.69	1
8	94	word	unrelated	alternating	489.58	1
8	95	word	unrelated	alternating	496.47	1
8	96	word	unrelated	alternating	740.46	1
8	97	word	unrelated	alternating	699.66	1
8	98	word	unrelated	alternating	409.6	1
8	99	word	unrelated	alternating	455.28	1
8	100	word	unrelated	alternating	534	1
8	101	word	unrelated	alternating	657.04	1
8	102	word	unrelated	alternating	556.91	1
8	103	word	unrelated	alternating	588.39	1
8	104	word	unrelated	alternating	498.92	1
8	105	word	unrelated	alternating	753.25	1
8	106	word	unrelated	alternating	567.57	1
8	107	word	unrelated	alternating	599.88	1
8	108	word	unrelated	alternating	671.25	1
8	109	word	unrelated	alternating	514.49	1
8	110	word	unrelated	alternating	539.52	1
8	111	word	unrelated	alternating	593.68	1
8	112	word	unrelated	alternating	NA	0
8	113	word	unrelated	alternating	623.79	1
8	114	word	unrelated	alternating	718.09	1
8	115	word	unrelated	alternating	466.08	1
8	116	word	unrelated	alternating	503.68	1
8	117	word	unrelated	alternating	603.06	1
8	118	word	unrelated	alternating	673.45	1
8	119	word	unrelated	alternating	610.39	1
8	120	word	unrelated	alternating	826.14	1
9	1	word	repeated	lowercase	636.93	1
9	2	word	repeated	lowercase	551.06	1
9	3	word	repeated	lowercase	502.54	1
9	4	word	repeated	lowercase	534.66	1
9	5	word	repeated	lowercase	619.26	1
9	6	word	repeated	lowercase	611.1	1
9	7	word	repeated	lowercase	NA	0
9	8	word	repeated	lowercase	508.55	1
9	9	word	repeated	lowercase	398.19	1
9	10	word	repeated	lowercase	674.72	1
9	11	word	repeated	lowercase	546.76	1
9	12	word	repeated	lowercase	448.65	1
9	13	word	repeated	lowercase	NA	1
9	14	word	repeated	lowercase	638.81	1
9	15	word	repeated	lowercase	642.28	1
9	16	word	repeated	lowercase	439.19	1
9	17	word	repeated	lowercase	396.81	1
9	18	word	repeated	lowercase	579.25	1
9	19	word	repeated	lowercase	583.5	1
9	20	word	repeated	lowercase	586.82	1
9	21	word	repeated	lowercase	378	1
9	22	word	repeated	lowercase	722.58	1
9	23	word	repeated	lowercase	696.19	1
9	24	word	repeated	lowercase	666.28	1
9	25	word	repeated	lowercase	679.02	1
9	26	word	repeated	lowercase	607.06	1
9	27	word	repeated	lowercase	493.93	1
9	28	word	repeated	lowercase	440.32	1
9	29	word	repeated	lowercase	621.51	1
9	30	word	repeated	lowercase	420.14	1
9	31	word	repeated	alternating	666.49	1
9	32	word	repeated	alternating	386.54	1
9	33	word	repeated	alternating	588.6	1
9	34	word	repeated	alternating	527.93	1
9	35	word	repeated	alternating	577.68	1
9	36	word	repeated	alternating	581.46	1
9	37	word	repeated	alternating	635.53	1
9	38	word	repeated	alternating	812.28	1
9	39	word	repeated	alternating	461.42	1
9	40	word	repeated	alternating	585.37	1
9	41	word	repeated	alternating	586.86	1
9	42	word	repeated	alternating	458.22	1
9	43	word	repeated	alternating	605.98	1
9	44	word	repeated	alternating	447.51	1
9	45	word	repeated	alternating	656.91	1
9	46	word	repeated	alternating	750.87	1
9	47	word	repeated	alternating	608.32	1
9	48	word	repeated	alternating	673.04	1
9	49	word	repeated	alternating	514.85	1
9	50	word	repeated	alternating	472.82	1
9	51	word	repeated	alternating	461.53	1
9	52	word	repeated	alternating	437.42	1
9	53	word	repeated	alternating	545.62	1
9	54	word	repeated	alternating	578.88	1
9	55	word	repeated	alternating	NA	1
9	56	word	repeated	alternating	470.71	1
9	57	word	repeated	alternating	NA	0
9	58	word	repeated	alternating	440.05	1
9	59	word	repeated	alternating	592.87	1
9	60	word	repeated	alternating	444.47	1
9	61	word	unrelated	lowercase	407.51	1
9	62	word	unrelated	lowercase	485.49	1
9	63	word	unrelated	lowercase	580.05	1
9	64	word	unrelated	lowercase	501.44	1
9	65	word	unrelated	lowercase	493.97	1
9	66	word	unrelated	lowercase	487.09	1
9	67	word	unrelated	lowercase	755.93	1
9	68	word	unrelated	lowercase	398.55	1
9	69	word	unrelated	lowercase	394.11	1
9	70	word	unrelated	lowercase	432.17	1
9	71	word	unrelated	lowercase	803.96	1
9	72	word	unrelated	lowercase	NA	0
9	73	word	unrelated	lowercase	462.79	1
9	74	word	unrelated	lowercase	837.25	1
9	75	word	unrelated	lowercase	564.49	1
9	76	word	unrelated	lowercase	914.95	1
9	77	word	unrelated	lowercase	690.99	1
9	78	word	unrelated	lowercase	609.53	1
9	79	word	unrelated	lowercase	NA	1
9	80	word	unrelated	lowercase	NA	1
9	81	word	unrelated	lowercase	620.85	1
9	82	word	unrelated	lowercase	612.8	1
9	83	word	unrelated	lowercase	689.63	1
9	84	word	unrelated	lowercase	547.17	1
9	85	word	unrelated	lowercase	NA	1
9	86	word	unrelated	lowercase	718.6	1
9	87	word	unrelated	lowercase	739.46	1
9	88	word	unrelated	lowercase	NA	1
9	89	word	unrelated	lowercase	NA	1
9	90	word	unrelated	lowercase	535.47	1
9	91	word	unrelated	alternating	955.48	1
9	92	word	unrelated	alternating	495.89	1
9	93	word	unrelated	alternating	632.45	1
9	94	word	unrelated	alternating	541.27	1
9	95	word	unrelated	alternating	611.65	1
9	96	word	unrelated	alternating	NA	0
9	97	word	unrelated	alternating	822.9	1
9	98	word	unrelated	alternating	470.04	1
9	99	word	unrelated	alternating	589.56	1
9	100	word	unrelated	alternating	520.77	1
9	101	word	unrelated	alternating	709.31	1
9	102	word	unrelated	alternating	610	1
9	103	word	unrelated	alternating	759.89	1
9	104	word	unrelated	alternating	NA	0
9	105	word	unrelated	alternating	538.82	1
9	106	word	unrelated	alternating	755.35	1
9	107	word	unrelated	alternating	640.81	1
9	108	word	unrelated	alternating	499.52	1
9	109	word	unrelated	alternating	509.1	1
9	110	word	unrelated	alternating	492.45	1
9	111	word	unrelated	alternating	534.58	1
9	112	word	unrelated	alternating	595.52	1
9	113	word	unrelated	alternating	494.88	1
9	114	word	unrelated	alternating	515.2	1
9	115	word	unrelated	alternating	613.61	1
9	116	word	unrelated	alternating	597.51	1
9	117	word	unrelated	alternating	598.24	1
9	118	word	unrelated	alternating	613.17	1
9	119	word	unrelated	alternating	575.84	1
9	120	word	unrelated	alternating	631.21	1
10	1	word	repeated	lowercase	577.07	1
10	2	word	repeated	lowercase	573.04	1
10	3	word	repeated	lowercase	NA	0
10	4	word	repeated	lowercase	449.74	1
10	5	word	repeated	lowercase	465.62	1
10	6	word	repeated	lowercase	665.97	1
10	7	word	repeated	lowercase	578.7	1
10	8	word	repeated	lowercase	530.24	1
10	9	word	repeated	lowercase	430.14	1
10	10	word	repeated	lowercase	652.95	1
10	11	word	repeated	lowercase	496.56	1
10	12	word	repeated	lowercase	493.38	1
10	13	word	repeated	lowercase	461.46	1
10	14	word	repeated	lowercase	808.37	1
10	15	word	repeated	lowercase	NA	1
10	16	word	repeated	lowercase	628.3	1
10	17	word	repeated	lowercase	614.67	1
10	18	word	repeated	lowercase	719.58	1
10	19	word	repeated	lowercase	838.57	1
10	20	word	repeated	lowercase	707.81	1
10	21	word	repeated	lowercase	623.94	1
10	22	word	repeated	lowercase	454.04	1
10	23	word	repeated	lowercase	758.17	1
10	24	word	repeated	lowercase	690.09	1
10	25	word	repeated	lowercase	505.43	1
10	26	word	repeated	lowercase	681.53	1
10	27	word	repeated	lowercase	541.94	1
10	28	word	repeated	lowercase	582.07	1
10	29	word	repeated	lowercase	473.98	1
10	30	word	repeated	lowercase	858.11	1
10	31	word	repeated	alternating	521.44	1
10	32	word	repeated	alternating	1115.13	1
10	33	word	repeated	alternating	902.38	1
10	34	word	repeated	alternating	604.49	1
10	35	word	repeated	alternating	670.32	1
10	36	word	repeated	alternating	579.72	1
10	37	word	repeated	alternating	613.09	1
10	38	word	repeated	alternating	NA	0
10	39	word	repeated	alternating	493.3	1
10	40	word	repeated	alternating	523.23	1
10	41	word	repeated	alternating	698.34	1
10	42	word	repeated	alternating	549.24	1
10	43	word	repeated	alternating	593.59	1
10	44	word	repeated	alternating	442.39	1
10	45	word	repeated	alternating	578.1	1
10	46	word	repeated	alternating	515.55	1
10	47	word	repeated	alternating	591.55	1
10	48	word	repeated	alternating	629.5	1
10	49	word	repeated	alternating	535	1
10	50	word	repeated	alternating	447.13	1
10	51	word	repeated	alternating	537.57	1
10	52	word	repeated	alternating	465.99	1
10	53	word	repeated	alternating	594.21	1
10	54	word	repeated	alternating	1161.49	1
10	55	word	repeated	alternating	540.06	1
10	56	word	repeated	alternating	514.28	1
10	57	word	repeated	alternating	631.36	1
10	58	word	repeated	alternating	508.24	1
10	59	word	repeated	alternating	604.16	1
10	60	word	repeated	alternating	693.31	1
10	61	word	unrelated	lowercase	545.66	1
10	62	word	unrelated	lowercase	602.55	1
10	63	word	unrelated	lowercase	755.05	1
10	64	word	unrelated	lowercase	552.72	1
10	65	word	unrelated	lowercase	679.24	1
10	66	word	unrelated	lowercase	600.99	1
10	67	word	unrelated	lowercase	692.98	1
10	68	word	unrelated	lowercase	668.88	1
10	69	word	unrelated	lowercase	1010.18	1
10	70	word	unrelated	lowercase	627.63	1
10	71	word	unrelated	lowercase	608.12	1
10	72	word	unrelated	lowercase	687.75	1
10	73	word	unrelated	lowercase	534.58	1
10	74	word	unrelated	lowercase	575.22	1
10	75	word	unrelated	lowercase	511.93	1
10	76	word	unrelated	lowercase	681.57	1
10	77	word	unrelated	lowercase	592.69	1
10	78	word	unrelated	lowercase	692.65	1
10	79	word	unrelated	lowercase	588.65	1
10	80	word	unrelated	lowercase	617.31	1
10	81	word	unrelated	lowercase	593.75	1
10	82	word	unrelated	lowercase	672.31	1
10	83	word	unrelated	lowercase	592.84	1
10	84	word	unrelated	lowercase	542.41	1
10	85	word	unrelated	lowercase	928.27	1
10	86	word	unrelated	lowercase	714.82	1
10	87	word	unrelated	lowercase	765.84	1
10	88	word	unrelated	lowercase	623.3	1
10	89	word	unrelated	lowercase	627.08	1
10	90	word	unrelated	lowercase	633.33	1
10	91	word	unrelated	alternating	640	1
10	92	word	unrelated	alternating	640.57	1
10	93	word	unrelated	alternating	835.6	1
10	94	word	unrelated	alternating	620.97	1
10	95	word	unrelated	alternating	861.63	1
10	96	word	unrelated	alternating	796.1	1
10	97	word	unrelated	alternating	NA	0
10	98	word	unrelated	alternating	568.17	1
10	99	word	unrelated	alternating	796.31	1
10	100	word	unrelated	alternating	680.08	1
10	101	word	unrelated	alternating	722.34	1
10	102	word	unrelated	alternating	856.99	1
10	103	word	unrelated	alternating	561.97	1
10	104	word	unrelated	alternating	529.38	1
10	105	word	unrelated	alternating	658.36	1
10	106	word	unrelated	alternating	534.78	1
10	107	word	unrelated	alternating	609.37	1
10	108	word	unrelated	alternating	796.41	1
10	109	word	unrelated	alternating	760.35	1
10	110	word	unrelated	alternating	653.44	1
10	111	word	unrelated	alternating	714.35	1
10	112	word	unrelated	alternating	818.99	1
10	113	word	unrelated	alternating	631.35	1
10	114	word	unrelated	alternating	713.5	1
10	115	word	unrelated	alternating	588.32	1
10	116	word	unrelated	alternating	680.13	1
10	117	word	unrelated	alternating	747.1	1
10	118	word	unrelated	alternating	1206.42	1
10	119	word	unrelated	alternating	712.23	1
10	120	word	unrelated	alternating	NA	0
11	1	word	unrelated	alternating	707.16	1
11	2	word	unrelated	alternating	495.45	1
11	3	word	unrelated	alternating	734.6	1
11	4	word	unrelated	alternating	592.37	1
11	5	word	unrelated	alternating	592.19	1
11	6	word	unrelated	alternating	677.56	1
11	7	word	unrelated	alternating	NA	0
11	8	word	unrelated	alternating	1039.7	1
11	9	word	unrelated	alternating	759.05	1
11	10	word	unrelated	alternating	685.38	1
11	11	word	unrelated	alternating	481.91	1
11	12	word	unrelated	alternating	544.09	1
11	13	word	unrelated	alternating	538.77	1
11	14	word	unrelated	alternating	760.17	1
11	15	word	unrelated	alternating	579.59	1
11	16	word	unrelated	alternating	NA	0
11	17	word	unrelated	alternating	605.58	1
11	18	word	unrelated	alternating	583.77	1
11	19	word	unrelated	alternating	682.58	1
11	20	word	unrelated	alternating	816.65	1
11	21	word	unrelated	alternating	635.36	1
11	22	word	unrelated	alternating	674.19	1
11	23	word	unrelated	alternating	NA	0
11	24	word	unrelated	alternating	527.93	1
11	25	word	unrelated	alternating	712.65	1
11	26	word	unrelated	alternating	707.49	1
11	27	word	unrelated	alternating	650.42	1
11	28	word	unrelated	alternating	554.93	1
11	29	word	unrelated	alternating	617.92	1
11	30	word	unrelated	alternating	747.27	1
11	31	word	repeated	lowercase	1165.37	1
11	32	word	repeated	lowercase	809.58	1
11	33	word	repeated	lowercase	548.6	1
11	34	word	repeated	lowercase	563.05	1
11	35	word	repeated	lowercase	669.61	1
11	36	word	repeated	lowercase	704	1
11	37	word	repeated	lowercase	668.45	1
11	38	word	repeated	lowercase	612.59	1
11	39	word	repeated	lowercase	622.7	1
11	40	word	repeated	lowercase	1176.71	1
11	41	word	repeated	lowercase	439.88	1
11	42	word	repeated	lowercase	560.95	1
11	43	word	repeated	lowercase	NA	0
11	44	word	repeated	lowercase	447.97	1
11	45	word	repeated	lowercase	754.13	1
11	46	word	repeated	lowercase	616.24	1
11	47	word	repeated	lowercase	494.13	1
11	48	word	repeated	lowercase	592.83	1
11	49	word	repeated	lowercase	486.63	1
11	50	word	repeated	lowercase	514.16	1
11	51	word	repeated	lowercase	744.48	1
11	52	word	repeated	lowercase	1107.27	1
11	53	word	repeated	lowercase	484.76	1
11	54	word	repeated	lowercase	539.32	1
11	55	word	repeated	lowercase	538.27	1
11	56	word	repeated	lowercase	573.63	1
11	57	word	repeated	lowercase	484.05	1
11	58	word	repeated	lowercase	560.12	1
11	59	word	repeated	lowercase	640.73	1
11	60	word	repeated	lowercase	562.95	1
11	61	word	repeated	alternating	549.12	1
11	62	word	repeated	alternating	455.55	1
11	63	word	repeated	alternating	656.6	1
11	64	word	repeated	alternating	404.02	1
11	65	word	repeated	alternating	437.45	1
11	66	word	repeated	alternating	493.29	1
11	67	word	repeated	alternating	566.48	1
11	68	word	repeated	alternating	476.9	1
11	69	word	repeated	alternating	532.03	1
11	70	word	repeated	alternating	584.62	1
11	71	word	repeated	alternating	383.33	1
11	72	word	repeated	alternating	820.18	1
11	73	word	repeated	alternating	574.76	1
11	74	word	repeated	alternating	725.85	1
11	75	word	repeated	alternating	596.8	1
11	76	word	repeated	alternating	750.31	1
11	77	word	repeated	alternating	522.44	1
11	78	word	repeated	alternating	650	1
11	79	word	repeated	alternating	609.65	1
11	80	word	repeated	alternating	542.85	1
11	81	word	repeated	alternating	666.09	1
11	82	word	repeated	alternating	719.12	1
11	83	word	repeated	alternating	512.61	1
11	84	word	repeated	alternating	NA	0
11	85	word	repeated	alternating	576.95	1
11	86	word	repeated	alternating	570.85	1
11	87	word	repeated	alternating	605.04	1
11	88	word	repeated	alternating	506.64	1
11	89	word	repeated	alternating	995.34	1
11	90	word	repeated	alternating	832.78	1
11	91	word	unrelated	lowercase	547.18	1
11	92	word	unrelated	lowercase	844.84	1
11	93	word	unrelated	lowercase	652.78	1
11	94	word	unrelated	lowercase	504.39	1
11	95	word	unrelated	lowercase	657.46	1
11	96	word	unrelated	lowercase	661.14	1
11	97	word	unrelated	lowercase	860.73	1
11	98	word	unrelated	lowercase	675.28	1
11	99	word	unrelated	lowercase	496.52	1
11	100	word	unrelated	lowercase	614.84	1
11	101	word	unrelated	lowercase	616.12	1
11	102	word	unrelated	lowercase	547.21	1
11	103	word	unrelated	lowercase	717.92	1
11	104	word	unrelated	lowercase	601.77	1
11	105	word	unrelated	lowercase	604.71	1
11	106	word	unrelated	lowercase	622.35	1
11	107	word	unrelated	lowercase	631.81	1
11	108	word	unrelated	lowercase	626.79	1
11	109	word	unrelated	lowercase	NA	0
11	110	word	unrelated	lowercase	518.53	1
11	111	word	unrelated	lowercase	619.68	1
11	112	word	unrelated	lowercase	1166.91	1
11	113	word	unrelated	lowercase	543.58	1
11	114	word	unrelated	lowercase	631.03	1
11	115	word	unrelated	lowercase	703.82	1
11	116	word	unrelated	lowercase	508.68	1
11	117	word	unrelated	lowercase	570.98	1
11	118	word	unrelated	lowercase	621.34	1
11	119	word	unrelated	lowercase	825.95	1
11	120	word	unrelated	lowercase	628.48	1
12	1	word	unrelated	alternating	638.35	1
12	2	word	unrelated	alternating	546.18	1
12	3	word	unrelated	alternating	622.05	1
12	4	word	unrelated	alternating	410.77	1
12	5	word	unrelated	alternating	437.91	1
12	6	word	unrelated	alternating	581.76	1
12	7	word	unrelated	alternating	603.45	1
12	8	word	unrelated	alternating	660.72	1
12	9	word	unrelated	alternating	646.97	1
12	10	word	unrelated	alternating	664.18	1
12	11	word	unrelated	alternating	522.83	1
12	12	word	unrelated	alternating	553.16	1
12	13	word	unrelated	alternating	671.42	1
12	14	word	unrelated	alternating	828.64	1
12	15	word	unrelated	alternating	540.6	1
12	16	word	unrelated	alternating	553.73	1
12	17	word	unrelated	alternating	534.58	1
12	18	word	unrelated	alternating	647.28	1
12	19	word	unrelated	alternating	515.6	1
12	20	word	unrelated	alternating	556.58	1
12	21	word	unrelated	alternating	808.17	1
12	22	word	unrelated	alternating	484.9	1
12	23	word	unrelated	alternating	733.37	1
12	24	word	unrelated	alternating	564.33	1
12	25	word	unrelated	alternating	485.72	1
12	26	word	unrelated	alternating	740.88	1
12	27	word	unrelated	alternating	557.99	1
12	28	word	unrelated	alternating	439.62	1
12	29	word	unrelated	alternating	779.32	1
12	30	word	unrelated	alternating	616.22	1
12	31	word	repeated	lowercase	452.79	1
12	32	word	repeated	lowercase	465.24	1
12	33	word	repeated	lowercase	474.54	1
12	34	word	repeated	lowercase	645.41	1
12	35	word	repeated	lowercase	512.59	1
12	36	word	repeated	lowercase	692.16	1
12	37	word	repeated	lowercase	480.35	1
12	38	word	repeated	lowercase	548.68	1
12	39	word	repeated	lowercase	745.08	1
12	40	word	repeated	lowercase	614.64	1
12	41	word	repeated	lowercase	552.95	1
12	42	word	repeated	lowercase	647.38	1
12	43	word	repeated	lowercase	557.52	1
12	44	word	repeated	lowercase	447.86	1
12	45	word	repeated	lowercase	628.42	1
12	46	word	repeated	lowercase	356.94	1
12	47	word	repeated	lowercase	591.18	1
12	48	word	repeated	lowercase	543.51	1
12	49	word	repeated	lowercase	626.65	1
12	50	word	repeated	lowercase	460.63	1
12	51	word	repeated	lowercase	517.69	1
12	52	word	repeated	lowercase	573.41	1
12	53	word	repeated	lowercase	470.25	1
12	54	word	repeated	lowercase	555.43	1
12	55	word	repeated	lowercase	684.63	1
12	56	word	repeated	lowercase	531.08	1
12	57	word	repeated	lowercase	805.45	1
12	58	word	repeated	lowercase	401.34	1
12	59	word	repeated	lowercase	509.73	1
12	60	word	repeated	lowercase	515.12	1
12	61	word	repeated	alternating	772.42	1
12	62	word	repeated	alternating	574.03	1
12	63	word	repeated	alternating	607.83	1
12	64	word	repeated	alternating	493.31	1
12	65	word	repeated	alternating	503.15	1
12	66	word	repeated	alternating	520.58	1
12	67	word	repeated	alternating	487.14	1
12	68	word	repeated	alternating	572.48	1
12	69	word	repeated	alternating	722.54	1
12	70	word	repeated	alternating	531.87	1
12	71	word	repeated	alternating	619.87	1
12	72	word	repeated	alternating	NA	0
12	73	word	repeated	alternating	632.34	1
12	74	word	repeated	alternating	612.25	1
12	75	word	repeated	alternating	459.29	1
12	76	word	repeated	alternating	487.38	1
12	77	word	repeated	alternating	464.18	1
12	78	word	repeated	alternating	679.46	1
12	79	word	repeated	alternating	843.1	1
12	80	word	repeated	alternating	NA	0
12	81	word	repeated	alternating	546.7	1
12	82	word	repeated	alternating	760.57	1
12	83	word	repeated	alternating	459.24	1
12	84	word	repeated	alternating	557.52	1
12	85	word	repeated	alternating	797	1
12	86	word	repeated	alternating	618.85	1
12	87	word	repeated	alternating	607.15	1
12	88	word	repeated	alternating	493.26	1
12	89	word	repeated	alternating	361.12	1
12	90	word	repeated	alternating	1013.04	1
12	91	word	unrelated	lowercase	617.38	1
12	92	word	unrelated	lowercase	995.36	1
12	93	word	unrelated	lowercase	728.77	1
12	94	word	unrelated	lowercase	491.8	1
12	95	word	unrelated	lowercase	504.33	1
12	96	word	unrelated	lowercase	543.24	1
12	97	word	unrelated	lowercase	492.75	1
12	98	word	unrelated	lowercase	481.62	1
12	99	word	unrelated	lowercase	516.51	1
12	100	word	unrelated	lowercase	NA	1
12	101	word	unrelated	lowercase	453.5	1
12	102	word	unrelated	lowercase	609.58	1
12	103	word	unrelated	lowercase	564.56	1
12	104	word	unrelated	lowercase	599.29	1
12	105	word	unrelated	lowercase	842.55	1
12	106	word	unrelated	lowercase	720.13	1
12	107	word	unrelated	lowercase	558.01	1
12	108	word	unrelated	lowercase	558.21	1
12	109	word	unrelated	lowercase	1233.71	1
12	110	word	unrelated	lowercase	494.14	1
12	111	word	unrelated	lowercase	594.88	1
12	112	word	unrelated	lowercase	642.02	1
12	113	word	unrelated	lowercase	549.18	1
12	114	word	unrelated	lowercase	395.95	1
12	115	word	unrelated	lowercase	788.04	1
12	116	word	unrelated	lowercase	458.42	1
12	117	word	unrelated	lowercase	557.48	1
12	118	word	unrelated	lowercase	546.41	1
12	119	word	unrelated	lowercase	1289.47	1
12	120	word	unrelated	lowercase	618.05	1
13	1	word	unrelated	alternating	589.13	1
13	2	word	unrelated	alternating	735.82	1
13	3	word	unrelated	alternating	692.59	1
13	4	word	unrelated	alternating	585.27	1
13	5	word	unrelated	alternating	599.49	1
13	6	word	unrelated	alternating	705.88	1
13	7	word	unrelated	alternating	697.29	1
13	8	word	unrelated	alternating	718.18	1
13	9	word	unrelated	alternating	580.5	1
13	10	word	unrelated	alternating	683.49	1
13	11	word	unrelated	alternating	930.78	1
13	12	word	unrelated	alternating	869.49	1
13	13	word	unrelated	alternating	507.12	1
13	14	word	unrelated	alternating	679.15	1
13	15	word	unrelated	alternating	622.86	1
13	16	word	unrelated	alternating	582.88	1
13	17	word	unrelated	alternating	499.2	1
13	18	word	unrelated	alternating	834.09	1
13	19	word	unrelated	alternating	501.34	1
13	20	word	unrelated	alternating	928.98	1
13	21	word	unrelated	alternating	974.38	1
13	22	word	unrelated	alternating	1057.74	1
13	23	word	unrelated	alternating	870.21	1
13	24	word	unrelated	alternating	689.4	1
13	25	word	unrelated	alternating	680.24	1
13	26	word	unrelated	alternating	624.81	1
13	27	word	unrelated	alternating	864.27	1
13	28	word	unrelated	alternating	583.79	1
13	29	word	unrelated	alternating	859.12	1
13	30	word	unrelated	alternating	552.94	1
13	31	word	repeated	lowercase	813.35	1
13	32	word	repeated	lowercase	519.96	1
13	33	word	repeated	lowercase	548.17	1
13	34	word	repeated	lowercase	682.83	1
13	35	word	repeated	lowercase	571.15	1
13	36	word	repeated	lowercase	625.59	1
13	37	word	repeated	lowercase	653.82	1
13	38	word	repeated	lowercase	719.21	1
13	39	word	repeated	lowercase	472.79	1
13	40	word	repeated	lowercase	557.18	1
13	41	word	repeated	lowercase	824.75	1
13	42	word	repeated	lowercase	880.04	1
13	43	word	repeated	lowercase	498.07	1
13	44	word	repeated	lowercase	616.67	1
13	45	word	repeated	lowercase	609.55	1
13	46	word	repeated	lowercase	661.15	1
13	47	word	repeated	lowercase	870.76	1
13	48	word	repeated	lowercase	898.06	1
13	49	word	repeated	lowercase	570.6	1
13	50	word	repeated	lowercase	592.38	1
13	51	word	repeated	lowercase	521.1	1
13	52	word	repeated	lowercase	635.24	1
13	53	word	repeated	lowercase	622.9	1
13	54	word	repeated	lowercase	612.92	1
13	55	word	repeated	lowercase	782.61	1
13	56	word	repeated	lowercase	556.15	1
13	57	word	repeated	lowercase	548.01	1
13	58	word	repeated	lowercase	994.3	1
13	59	word	repeated	lowercase	801.67	1
13	60	word	repeated	lowercase	543.26	1
13	61	word	repeated	alternating	682.1	1
13	62	word	repeated	alternating	564.12	1
13	63	word	repeated	alternating	1030.49	1
13	64	word	repeated	alternating	1193.3	1
13	65	word	repeated	alternating	861.07	1
13	66	word	repeated	alternating	497.68	1
13	67	word	repeated	alternating	574.23	1
13	68	word	repeated	alternating	508.7	1
13	69	word	repeated	alternating	975.18	1
13	70	word	repeated	alternating	490.25	1
13	71	word	repeated	alternating	508.47	1
13	72	word	repeated	alternating	635.98	1
13	73	word	repeated	alternating	768.86	1
13	74	word	repeated	alternating	539.27	1
13	75	word	repeated	alternating	635.65	1
13	76	word	repeated	alternating	450.11	1
13	77	word	repeated	alternating	548.08	1
13	78	word	repeated	alternating	752.13	1
13	79	word	repeated	alternating	673.67	1
13	80	word	repeated	alternating	839.61	1
13	81	word	repeated	alternating	486.19	1
13	82	word	repeated	alternating	550.61	1
13	83	word	repeated	alternating	743.47	1
13	84	word	repeated	alternating	663.79	1
13	85	word	repeated	alternating	887.56	1
13	86	word	repeated	alternating	888.65	1
13	87	word	repeated	alternating	905.88	1
13	88	word	repeated	alternating	433.1	1
13	89	word	repeated	alternating	1024.24	1
13	90	word	repeated	alternating	543.16	1
13	91	word	unrelated	lowercase	537.23	1
13	92	word	unrelated	lowercase	512.06	1
13	93	word	unrelated	lowercase	908.68	1
13	94	word	unrelated	lowercase	536.28	1
13	95	word	unrelated	lowercase	715.03	1
13	96	word	unrelated	lowercase	670.19	1
13	97	word	unrelated	lowercase	941.93	1
13	98	word	unrelated	lowercase	573.76	1
13	99	word	unrelated	lowercase	602.46	1
13	100	word	unrelated	lowercase	621.24	1
13	101	word	unrelated	lowercase	531.15	1
13	102	word	unrelated	lowercase	692.52	1
13	103	word	unrelated	lowercase	498.19	1
13	104	word	unrelated	lowercase	1191.7	1
13	105	word	unrelated	lowercase	673.34	1
13	106	word	unrelated	lowercase	849.02	1
13	107	word	unrelated	lowercase	885.87	1
13	108	word	unrelated	lowercase	552.19	1
13	109	word	unrelated	lowercase	705.26	1
13	110	word	unrelated	lowercase	561.96	1
13	111	word	unrelated	lowercase	1414.6	1
13	112	word	unrelated	lowercase	942.09	1
13	113	word	unrelated	lowercase	573.34	1
13	114	word	unrelated	lowercase	830.81	1
13	115	word	unrelated	lowercase	649.39	1
13	116	word	unrelated	lowercase	762.81	1
13	117	word	unrelated	lowercase	502.2	1
13	118	word	unrelated	lowercase	596.66	1
13	119	word	unrelated	lowercase	607.95	1
13	120	word	unrelated	lowercase	709.94	1
14	1	word	unrelated	alternating	855.62	1
14	2	word	unrelated	alternating	813.29	1
14	3	word	unrelated	alternating	709.92	1
14	4	word	unrelated	alternating	815.36	1
14	5	word	unrelated	alternating	1037.84	1
14	6	word	unrelated	alternating	753.73	1
14	7	word	unrelated	alternating	893.46	1
14	8	word	unrelated	alternating	861.54	1
14	9	word	unrelated	alternating	994.96	1
14	10	word	unrelated	alternating	1156.27	1
14	11	word	unrelated	alternating	1043.04	1
14	12	word	unrelated	alternating	1231.11	1
14	13	word	unrelated	alternating	526.54	1
14	14	word	unrelated	alternating	NA	0
14	15	word	unrelated	alternating	660.29	1
14	16	word	unrelated	alternating	791.85	1
14	17	word	unrelated	alternating	1003.64	1
14	18	word	unrelated	alternating	763.76	1
14	19	word	unrelated	alternating	887	1
14	20	word	unrelated	alternating	1387.76	1
14	21	word	unrelated	alternating	741.82	1
14	22	word	unrelated	alternating	1030.55	1
14	23	word	unrelated	alternating	960.24	1
14	24	word	unrelated	alternating	695.25	1
14	25	word	unrelated	alternating	790.8	1
14	26	word	unrelated	alternating	748.64	1
14	27	word	unrelated	alternating	1160.07	1
14	28	word	unrelated	alternating	690.47	1
14	29	word	unrelated	alternating	692.26	1
14	30	word	unrelated	alternating	604.36	1
14	31	word	repeated	lowercase	536.85	1
14	32	word	repeated	lowercase	729.89	1
14	33	word	repeated	lowercase	1139.82	1
14	34	word	repeated	lowercase	907.33	1
14	35	word	repeated	lowercase	596.65	1
14	36	word	repeated	lowercase	810.36	1
14	37	word	repeated	lowercase	1082.66	1
14	38	word	repeated	lowercase	610.46	1
14	39	word	repeated	lowercase	903.95	1
14	40	word	repeated	lowercase	734.96	1
14	41	word	repeated	lowercase	776.86	1
14	42	word	repeated	lowercase	1095.45	1
14	43	word	repeated	lowercase	1242.29	1
14	44	word	repeated	lowercase	NA	1
14	45	word	repeated	lowercase	683.1	1
14	46	word	repeated	lowercase	446.57	1
14	47	word	repeated	lowercase	635.41	1
14	48	word	repeated	lowercase	NA	1
14	49	word	repeated	lowercase	530.26	1
14	50	word	repeated	lowercase	549.89	1
14	51	word	repeated	lowercase	NA	1
14	52	word	repeated	lowercase	1289.88	1
14	53	word	repeated	lowercase	1222.28	1
14	54	word	repeated	lowercase	1140.52	1
14	55	word	repeated	lowercase	924.51	1
14	56	word	repeated	lowercase	1242.66	1
14	57	word	repeated	lowercase	575.47	1
14	58	word	repeated	lowercase	904.05	1
14	59	word	repeated	lowercase	947	1
14	60	word	repeated	lowercase	659.25	1
14	61	word	repeated	alternating	743.98	1
14	62	word	repeated	alternating	506.05	1
14	63	word	repeated	alternating	1149.77	1
14	64	word	repeated	alternating	763.22	1
14	65	word	repeated	alternating	1224.79	1
14	66	word	repeated	alternating	1168.91	1
14	67	word	repeated	alternating	523.79	1
14	68	word	repeated	alternating	NA	1
14	69	word	repeated	alternating	1061.61	1
14	70	word	repeated	alternating	773.15	1
14	71	word	repeated	alternating	481.1	1
14	72	word	repeated	alternating	NA	0
14	73	word	repeated	alternating	619.06	1
14	74	word	repeated	alternating	628.47	1
14	75	word	repeated	alternating	532.06	1
14	76	word	repeated	alternating	639.98	1
14	77	word	repeated	alternating	1217.8	1
14	78	word	repeated	alternating	581.71	1
14	79	word	repeated	alternating	871.91	1
14	80	word	repeated	alternating	1069.6	1
14	81	word	repeated	alternating	759.43	1
14	82	word	repeated	alternating	NA	1
14	83	word	repeated	alternating	669.85	1
14	84	word	repeated	alternating	1073.07	1
14	85	word	repeated	alternating	951.9	1
14	86	word	repeated	alternating	697.96	1
14	87	word	repeated	alternating	808.12	1
14	88	word	repeated	alternating	676.19	1
14	89	word	repeated	alternating	590.6	1
14	90	word	repeated	alternating	735.25	1
14	91	word	unrelated	lowercase	1310.99	1
14	92	word	unrelated	lowercase	NA	1
14	93	word	unrelated	lowercase	772.69	1
14	94	word	unrelated	lowercase	690.09	1
14	95	word	unrelated	lowercase	1089.81	1
14	96	word	unrelated	lowercase	772	1
14	97	word	unrelated	lowercase	NA	1
14	98	word	unrelated	lowercase	747.82	1
14	99	word	unrelated	lowercase	1010.59	1
14	100	word	unrelated	lowercase	1269.45	1
14	101	word	unrelated	lowercase	1201.03	1
14	102	word	unrelated	lowercase	907.28	1
14	103	word	unrelated	lowercase	576.79	1
14	104	word	unrelated	lowercase	644.15	1
14	105	word	unrelated	lowercase	NA	1
14	106	word	unrelated	lowercase	694.92	1
14	107	word	unrelated	lowercase	675.67	1
14	108	word	unrelated	lowercase	873.33	1
14	109	word	unrelated	lowercase	1181.63	1
14	110	word	unrelated	lowercase	1226.58	1
14	111	word	unrelated	lowercase	429.09	1
14	112	word	unrelated	lowercase	622.07	1
14	113	word	unrelated	lowercase	NA	1
14	114	word	unrelated	lowercase	748.22	1
14	115	word	unrelated	lowercase	1116.92	1
14	116	word	unrelated	lowercase	1042.15	1
14	117	word	unrelated	lowercase	894.06	1
14	118	word	unrelated	lowercase	725.66	1
14	119	word	unrelated	lowercase	945.63	1
14	120	word	unrelated	lowercase	542.85	1
15	1	word	unrelated	alternating	NA	0
15	2	word	unrelated	alternating	867.87	1
15	3	word	unrelated	alternating	727.08	1
15	4	word	unrelated	alternating	601.09	1
15	5	word	unrelated	alternating	583.54	1
15	6	word	unrelated	alternating	776.3	1
15	7	word	unrelated	alternating	1146.07	1
15	8	word	unrelated	alternating	1053.55	1
15	9	word	unrelated	alternating	682.86	1
15	10	word	unrelated	alternating	773.7	1
15	11	word	unrelated	alternating	727.04	1
15	12	word	unrelated	alternating	586.47	1
15	13	word	unrelated	alternating	701.63	1
15	14	word	unrelated	alternating	900.45	1
15	15	word	unrelated	alternating	596.38	1
15	16	word	unrelated	alternating	615.16	1
15	17	word	unrelated	alternating	644.14	1
15	18	word	unrelated	alternating	NA	0
15	19	word	unrelated	alternating	681.79	1
15	20	word	unrelated	alternating	679.14	1
15	21	word	unrelated	alternating	697.61	1
15	22	word	unrelated	alternating	661.73	1
15	23	word	unrelated	alternating	809.26	1
15	24	word	unrelated	alternating	680.35	1
15	25	word	unrelated	alternating	745.13	1
15	26	word	unrelated	alternating	832.32	1
15	27	word	unrelated	alternating	566.31	1
15	28	word	unrelated	alternating	921.16	1
15	29	word	unrelated	alternating	720.05	1
15	30	word	unrelated	alternating	713.65	1
15	31	word	repeated	lowercase	635.87	1
15	32	word	repeated	lowercase	576.35	1
15	33	word	repeated	lowercase	796.07	1
15	34	word	repeated	lowercase	646.62	1
15	35	word	repeated	lowercase	1232.53	1
15	36	word	repeated	lowercase	783.01	1
15	37	word	repeated	lowercase	572.69	1
15	38	word	repeated	lowercase	583.02	1
15	39	word	repeated	lowercase	731.7	1
15	40	word	repeated	lowercase	648.55	1
15	41	word	repeated	lowercase	515.84	1
15	42	word	repeated	lowercase	NA	0
15	43	word	repeated	lowercase	612.9	1
15	44	word	repeated	lowercase	529.33	1
15	45	word	repeated	lowercase	1002.38	1
15	46	word	repeated	lowercase	589.45	1
15	47	word	repeated	lowercase	493.22	1
15	48	word	repeated	lowercase	1340.94	1
15	49	word	repeated	lowercase	559.76	1
15	50	word	repeated	lowercase	1043.31	1
15	51	word	repeated	lowercase	609.32	1
15	52	word	repeated	lowercase	816.44	1
15	53	word	repeated	lowercase	642.74	1
15	54	word	repeated	lowercase	939.52	1
15	55	word	repeated	lowercase	736.38	1
15	56	word	repeated	lowercase	NA	0
15	57	word	repeated	lowercase	500.48	1
15	58	word	repeated	lowercase	598.36	1
15	59	word	repeated	lowercase	755.34	1
15	60	word	repeated	lowercase	743.77	1
15	61	word	repeated	alternating	908.04	1
15	62	word	repeated	alternating	667.31	1
15	63	word	repeated	alternating	676.61	1
15	64	word	repeated	alternating	1487.62	1
15	65	word	repeated	alternating	707.24	1
15	66	word	repeated	alternating	713.96	1
15	67	word	repeated	alternating	599.18	1
15	68	word	repeated	alternating	904.12	1
15	69	word	repeated	alternating	850	1
15	70	word	repeated	alternating	725.6	1
15	71	word	repeated	alternating	679.06	1
15	72	word	repeated	alternating	911.47	1
15	73	word	repeated	alternating	593.16	1
15	74	word	repeated	alternating	513.28	1
15	75	word	repeated	alternating	482.36	1
15	76	word	repeated	alternating	579.59	1
15	77	word	repeated	alternating	779.01	1
15	78	word	repeated	alternating	610.85	1
15	79	word	repeated	alternating	626.99	1
15	80	word	repeated	alternating	768.11	1
15	81	word	repeated	alternating	639.24	1
15	82	word	repeated	alternating	929.47	1
15	83	word	repeated	alternating	541.32	1
15	84	word	repeated	alternating	836.21	1
15	85	word	repeated	alternating	773.12	1
15	86	word	repeated	alternating	515.39	1
15	87	word	repeated	alternating	923.54	1
15	88	word	repeated	alternating	549.85	1
15	89	word	repeated	alternating	571.62	1
15	90	word	repeated	alternating	715.15	1
15	91	word	unrelated	lowercase	581.05	1
15	92	word	unrelated	lowercase	701.18	1
15	93	word	unrelated	lowercase	630.32	1
15	94	word	unrelated	lowercase	558.18	1
15	95	word	unrelated	lowercase	617.31	1
15	96	word	unrelated	lowercase	517.35	1
15	97	word	unrelated	lowercase	809.28	1
15	98	word	unrelated	lowercase	500.49	1
15	99	word	unrelated	lowercase	520.64	1
15	100	word	unrelated	lowercase	977.94	1
15	101	word	unrelated	lowercase	610.45	1
15	102	word	unrelated	lowercase	NA	0
15	103	word	unrelated	lowercase	784.19	1
15	104	word	unrelated	lowercase	764.69	1
15	105	word	unrelated	lowercase	797.59	1
15	106	word	unrelated	lowercase	510.13	1
15	107	word	unrelated	lowercase	635.3	1
15	108	word	unrelated	lowercase	658.04	1
15	109	word	unrelated	lowercase	764.28	1
15	110	word	unrelated	lowercase	676.56	1
15	111	word	unrelated	lowercase	549.78	1
15	112	word	unrelated	lowercase	729.99	1
15	113	word	unrelated	lowercase	593.03	1
15	114	word	unrelated	lowercase	687.56	1
15	115	word	unrelated	lowercase	830.57	1
15	116	word	unrelated	lowercase	802.89	1
15	117	word	unrelated	lowercase	971.64	1
15	118	word	unrelated	lowercase	1168.56	1
15	119	word	unrelated	lowercase	832.02	1
15	120	word	unrelated	lowercase	724.9	1
16	1	word	unrelated	alternating	597.18	1
16	2	word	unrelated	alternating	563.63	1
16	3	word	unrelated	alternating	684.09	1
16	4	word	unrelated	alternating	748.55	1
16	5	word	unrelated	alternating	560.29	1
16	6	word	unrelated	alternating	579.01	1
16	7	word	unrelated	alternating	NA	0
16	8	word	unrelated	alternating	682.66	1
16	9	word	unrelated	alternating	677.48	1
16	10	word	unrelated	alternating	NA	0
16	11	word	unrelated	alternating	566.28	1
16	12	word	unrelated	alternating	654.29	1
16	13	word	unrelated	alternating	564.2	1
16	14	word	unrelated	alternating	867.69	1
16	15	word	unrelated	alternating	553.71	1
16	16	word	unrelated	alternating	573.03	1
16	17	word	unrelated	alternating	622.59	1
16	18	word	unrelated	alternating	608.2	1
16	19	word	unrelated	alternating	560.18	1
16	20	word	unrelated	alternating	NA	0
16	21	word	unrelated	alternating	716.85	1
16	22	word	unrelated	alternating	577.84	1
16	23	word	unrelated	alternating	NA	0
16	24	word	unrelated	alternating	614.43	1
16	25	word	unrelated	alternating	606.36	1
16	26	word	unrelated	alternating	563.88	1
16	27	word	unrelated	alternating	916.66	1
16	28	word	unrelated	alternating	601.53	1
16	29	word	unrelated	alternating	598.11	1
16	30	word	unrelated	alternating	757.15	1
16	31	word	repeated	lowercase	516.43	1
16	32	word	repeated	lowercase	603.4	1
16	33	word	repeated	lowercase	579.86	1
16	34	word	repeated	lowercase	495.69	1
16	35	word	repeated	lowercase	486.38	1
16	36	word	repeated	lowercase	720.88	1
16	37	word	repeated	lowercase	587.22	1
16	38	word	repeated	lowercase	612.93	1
16	39	word	repeated	lowercase	559.9	1
16	40	word	repeated	lowercase	629.83	1
16	41	word	repeated	lowercase	573.32	1
16	42	word	repeated	lowercase	520.32	1
16	43	word	repeated	lowercase	572.82	1
16	44	word	repeated	lowercase	468.99	1
16	45	word	repeated	lowercase	573.13	1
16	46	word	repeated	lowercase	666.92	1
16	47	word	repeated	lowercase	551.72	1
16	48	word	repeated	lowercase	583.79	1
16	49	word	repeated	lowercase	685.16	1
16	50	word	repeated	lowercase	586.03	1
16	51	word	repeated	lowercase	637.98	1
16	52	word	repeated	lowercase	689.11	1
16	53	word	repeated	lowercase	554.66	1
16	54	word	repeated	lowercase	516.92	1
16	55	word	repeated	lowercase	489.35	1
16	56	word	repeated	lowercase	542.86	1
16	57	word	repeated	lowercase	551.08	1
16	58	word	repeated	lowercase	482.03	1
16	59	word	repeated	lowercase	630.05	1
16	60	word	repeated	lowercase	557.34	1
16	61	word	repeated	alternating	NA	0
16	62	word	repeated	alternating	544.64	1
16	63	word	repeated	alternating	674.68	1
16	64	word	repeated	alternating	593.61	1
16	65	word	repeated	alternating	NA	0
16	66	word	repeated	alternating	746.98	1
16	67	word	repeated	alternating	537.32	1
16	68	word	repeated	alternating	550	1
16	69	word	repeated	alternating	681.9	1
16	70	word	repeated	alternating	635.94	1
16	71	word	repeated	alternating	586.9	1
16	72	word	repeated	alternating	635.41	1
16	73	word	repeated	alternating	608.31	1
16	74	word	repeated	alternating	433.73	1
16	75	word	repeated	alternating	577.19	1
16	76	word	repeated	alternating	464.83	1
16	77	word	repeated	alternating	572.6	1
16	78	word	repeated	alternating	494.62	1
16	79	word	repeated	alternating	694.43	1
16	80	word	repeated	alternating	693.33	1
16	81	word	repeated	alternating	565.72	1
16	82	word	repeated	alternating	596.65	1
16	83	word	repeated	alternating	630.78	1
16	84	word	repeated	alternating	708.33	1
16	85	word	repeated	alternating	703.08	1
16	86	word	repeated	alternating	515.87	1
16	87	word	repeated	alternating	575.46	1
16	88	word	repeated	alternating	447.55	1
16	89	word	repeated	alternating	694.01	1
16	90	word	repeated	alternating	633.11	1
16	91	word	unrelated	lowercase	1212.33	1
16	92	word	unrelated	lowercase	840.2	1
16	93	word	unrelated	lowercase	604.15	1
16	94	word	unrelated	lowercase	554.73	1
16	95	word	unrelated	lowercase	566.76	1
16	96	word	unrelated	lowercase	698.27	1
16	97	word	unrelated	lowercase	749.92	1
16	98	word	unrelated	lowercase	617.64	1
16	99	word	unrelated	lowercase	531.4	1
16	100	word	unrelated	lowercase	721.69	1
16	101	word	unrelated	lowercase	632.17	1
16	102	word	unrelated	lowercase	444.95	1
16	103	word	unrelated	lowercase	578.52	1
16	104	word	unrelated	lowercase	530.51	1
16	105	word	unrelated	lowercase	724.84	1
16	106	word	unrelated	lowercase	576.81	1
16	107	word	unrelated	lowercase	611.35	1
16	108	word	unrelated	lowercase	594.3	1
16	109	word	unrelated	lowercase	519.79	1
16	110	word	unrelated	lowercase	579.13	1
16	111	word	unrelated	lowercase	673.62	1
16	112	word	unrelated	lowercase	598.02	1
16	113	word	unrelated	lowercase	544.71	1
16	114	word	unrelated	lowercase	751.77	1
16	115	word	unrelated	lowercase	523.16	1
16	116	word	unrelated	lowercase	742.31	1
16	117	word	unrelated	lowercase	NA	0
16	118	word	unrelated	lowercase	718.7	1
16	119	word	unrelated	lowercase	938.69	1
16	120	word	unrelated	lowercase	551.72	1
17	1	word	unrelated	alternating	421.76	1
17	2	word	unrelated	alternating	832.48	1
17	3	word	unrelated	alternating	NA	1
17	4	word	unrelated	alternating	369.99	1
17	5	word	unrelated	alternating	524.16	1
17	6	word	unrelated	alternating	844.02	1
17	7	word	unrelated	alternating	575.25	1
17	8	word	unrelated	alternating	687.42	1
17	9	word	unrelated	alternating	743.14	1
17	10	word	unrelated	alternating	306.71	1
17	11	word	unrelated	alternating	836.29	1
17	12	word	unrelated	alternating	366.78	1
17	13	word	unrelated	alternating	NA	1
17	14	word	unrelated	alternating	727.43	1
17	15	word	unrelated	alternating	NA	0
17	16	word	unrelated	alternating	533.35	1
17	17	word	unrelated	alternating	519.24	1
17	18	word	unrelated	alternating	445.98	1
17	19	word	unrelated	alternating	743.18	1
17	20	word	unrelated	alternating	583.89	1
17	21	word	unrelated	alternating	648.93	1
17	22	word	unrelated	alternating	754.27	1
17	23	word	unrelated	alternating	1138.42	1
17	24	word	unrelated	alternating	NA	0
17	25	word	unrelated	alternating	NA	1
17	26	word	unrelated	alternating	269.36	1
17	27	word	unrelated	alternating	NA	0
17	28	word	unrelated	alternating	917	1
17	29	word	unrelated	alternating	723.11	1
17	30	word	unrelated	alternating	NA	1
17	31	word	repeated	lowercase	NA	1
17	32	word	repeated	lowercase	932.45	1
17	33	word	repeated	lowercase	748.02	1
17	34	word	repeated	lowercase	NA	1
17	35	word	repeated	lowercase	NA	0
17	36	word	repeated	lowercase	533.46	1
17	37	word	repeated	lowercase	485.12	1
17	38	word	repeated	lowercase	738.28	1
17	39	word	repeated	lowercase	599.55	1
17	40	word	repeated	lowercase	780.68	1
17	41	word	repeated	lowercase	NA	1
17	42	word	repeated	lowercase	858.66	1
17	43	word	repeated	lowercase	638.03	1
17	44	word	repeated	lowercase	687.9	1
17	45	word	repeated	lowercase	635.33	1
17	46	word	repeated	lowercase	654.83	1
17	47	word	repeated	lowercase	NA	1
17	48	word	repeated	lowercase	NA	0
17	49	word	repeated	lowercase	383.5	1
17	50	word	repeated	lowercase	NA	1
17	51	word	repeated	lowercase	387.07	1
17	52	word	repeated	lowercase	1240.41	1
17	53	word	repeated	lowercase	NA	1
17	54	word	repeated	lowercase	NA	0
17	55	word	repeated	lowercase	NA	1
17	56	word	repeated	lowercase	NA	1
17	57	word	repeated	lowercase	723.89	1
17	58	word	repeated	lowercase	NA	1
17	59	word	repeated	lowercase	643.47	1
17	60	word	repeated	lowercase	708.11	1
17	61	word	repeated	alternating	NA	0
17	62	word	repeated	alternating	NA	1
17	63	word	repeated	alternating	611.69	1
17	64	word	repeated	alternating	NA	1
17	65	word	repeated	alternating	1024.32	1
17	66	word	repeated	alternating	695.8	1
17	67	word	repeated	alternating	449.78	1
17	68	word	repeated	alternating	630.28	1
17	69	word	repeated	alternating	448.39	1
17	70	word	repeated	alternating	664.96	1
17	71	word	repeated	alternating	327.31	1
17	72	word	repeated	alternating	1124.78	1
17	73	word	repeated	alternating	1059.51	1
17	74	word	repeated	alternating	NA	0
17	75	word	repeated	alternating	490.68	1
17	76	word	repeated	alternating	445.53	1
17	77	word	repeated	alternating	678.23	1
17	78	word	repeated	alternating	573.69	1
17	79	word	repeated	alternating	838.81	1
[truncated: 2,801 more rows]
