# Supplementary material for: Power Analysis and Effect Size in Mixed Effects Models: A Tutorial
Source: J Cogn. 2018 Jan 12;1(1):9. doi: 10.5334/joc.10 (PMC6646942; doi:10.5334/joc.10)
Supplement: Analysis Perea. — An R file to analyze the Perea et al. data. [file joc-1-1-10-s5.R]

#import the Perea data file
#make sure the working directory is correct
#the data have already been cleaned for outliers <250 ms and >1500 ms

library(readxl)
Perea_used_for_analysis <- read_excel("Perea data.xlsx", col_types = c("numeric", "numeric", "text", "text", "text", "numeric", "numeric"))

perea <- na.omit(Perea_used_for_analysis)
head(perea)
perea


#Add invRT
perea$invRT = -1000/perea$RT


#F1 analysis with case alternation included

meanspart <- aggregate(invRT ~ SUBJECT*REPETITION*CASE, data=perea, mean)
meanspart$REPETITION <- factor(meanspart$REPETITION)
meanspart$CASE <- factor(meanspart$CASE)
meanspart$SUBJECT <- factor(meanspart$SUBJECT)
model.tables(fit1, "means")
fit1 <- aov(invRT ~ (REPETITION*CASE) + Error(SUBJECT / (REPETITION*CASE)), data=meanspart)
summary(fit1)


#F1 analysis without case alternation

meanspart <- aggregate(invRT ~ SUBJECT*REPETITION, data= perea, mean) 
meanspart$REPETITION <- factor(meanspart$REPETITION)
meanspart$SUBJECT <- factor(meanspart$SUBJECT)
fit1 <- aov(invRT ~ (REPETITION + Error(SUBJECT)), data=meanspart)
model.tables(fit1, "means")
summary(fit1)
library(lsr)
cohensD(x= invRT ~ REPETITION, data=meanspart, method="paired")


#F2 analysis with case alternation included

meansitem <- aggregate(invRT ~ ITEM*REPETITION*CASE, data=perea, mean)
meansitem$REPETITION <- factor(meansitem$REPETITION)
meansitem$CASE <- factor(meansitem$CASE)
meansitem$ITEM <- factor(meansitem$ITEM)
fit2 <- aov(invRT ~ (REPETITION*CASE) + Error(ITEM / (REPETITION*CASE)), data=meansitem)
model.tables(fit2, "means")
summary(fit2)


#F2 analysis without case alternation

meansitem <- aggregate(invRT ~ ITEM*REPETITION, data=perea, mean)
meansitem$REPETITION <- factor(meansitem$REPETITION)
meansitem$ITEM <- factor(meansitem$ITEM)
fit2 <- aov(invRT ~ (REPETITION + Error(ITEM)), data=meansitem)
model.tables(fit2, "means")
summary(fit2)
library(lsr)
cohensD(x= invRT ~ REPETITION, data=meansitem, method="paired")


#The mixed effects analyses often failed to converge
#Testing showed this was because there was no evidence for random slopes over items
#The following analysis shows this: First an lme is run across the full model; then one without random slopes over items
#There is no significant difference between both
#The slopes per participant, in contrast, are needed


library(lme4)
fit1 <- lmer(invRT ~ REPETITION + (REPETITION|ITEM) + (REPETITION|SUBJECT), data=perea)
fit2 <- lmer(invRT ~ REPETITION + (1|ITEM) + (REPETITION|SUBJECT), data=perea)
fit3 <- lmer(invRT ~ REPETITION + (REPETITION|ITEM) + (1|SUBJECT), data=perea)

anova(fit1,fit2)
anova(fit1,fit3)


#Calculate the power for fit2

library(simr)
pc1 <- powerCurve(fit2, along="ITEM", nsim=50)
plot(pc1)

pc2 <- powerCurve(fit2, along="SUBJECT", nsim=50)
plot(pc2)


#Calculate the power for the Perea data if the RTs in the repeated prime condition were 25 ms higher 
#(leaving a 15 sm priming effect)

perea1 <- subset(perea, REPETITION=="unrelated")
perea2 <- subset(perea, REPETITION=="repeated")
perea2$RT = perea2$RT+25
perea3 <-rbind(perea1,perea2)
perea3$invRT <- -1000/perea3$RT

fit <- lmer(invRT ~ REPETITION + (1|ITEM) + (REPETITION|SUBJECT), data=perea3)
summary(fit)
power <- powerSim(fit,nsim=100)
power
